# Supplementary material for: Limited effects of tannin supplementation on the dairy cattle fecal microbiome with modulation of metabolites
Source: Front Microbiol. 2025 Jun 10;16:1570127. doi: 10.3389/fmicb.2025.1570127 (PMC12186457; doi:10.3389/fmicb.2025.1570127)
Supplement: Supplementary file 1 [file Supplementary_file_1.xlsx]

## Sheet: Sheet1
Cow.ID.Simple	Sample ID	Cow ID	Treatment	Day	Seq-ID	Sequence										sequencing primers:
	NA	NA	NA	NA	806rcbc0	CAAGCAGAAGACGGCATACGAGAT TCCCTTGTCTCC AGTCAGTCAG CC GGACTACHVGGGTWTCTAAT										Read1: 5'-TATGGTAATT GT GTGCCAGCMGCCGCGGTAA-3'
1	1	3127	CON	0	806rcbc1	CAAGCAGAAGACGGCATACGAGAT ACGAGACTGATT AGTCAGTCAG CC GGACTACHVGGGTWTCTAAT									these are custom sequencing primers	Read2: 5'-AGTCAGTCAG CC GGACTACHVGGGTWTCTAAT-3'
2	2	3133	BPX	0	806rcbc2	CAAGCAGAAGACGGCATACGAGAT GCTGTACGGATT AGTCAGTCAG CC GGACTACHVGGGTWTCTAAT										Index: 5'-ATTAGAWACCCBDGTAGTCCGGCTGACTGACT-3'
3	3	3041	CON	0	806rcbc3	CAAGCAGAAGACGGCATACGAGAT ATCACCAGGTGT AGTCAGTCAG CC GGACTACHVGGGTWTCTAAT
4	4	3044	BPX	0	806rcbc4	CAAGCAGAAGACGGCATACGAGAT TGGTCAACGATA AGTCAGTCAG CC GGACTACHVGGGTWTCTAAT										515F: AATGATACGGCGACCACCGAGATCTACAC TATGGTAATT GT GTGCCAGCMGCCGCGGTAA
5	5	3150	CON	0	806rcbc5	CAAGCAGAAGACGGCATACGAGAT ATCGCACAGTAA AGTCAGTCAG CC GGACTACHVGGGTWTCTAAT
6	6	3144	BPX	0	806rcbc6	CAAGCAGAAGACGGCATACGAGAT GTCGTGTAGCCT AGTCAGTCAG CC GGACTACHVGGGTWTCTAAT
7	7	2857	CON	0	806rcbc7	CAAGCAGAAGACGGCATACGAGAT AGCGGAGGTTAG AGTCAGTCAG CC GGACTACHVGGGTWTCTAAT										Reverse Primers (202)
8	8	2961	BPX	0	806rcbc8	CAAGCAGAAGACGGCATACGAGAT ATCCTTTGGTTC AGTCAGTCAG CC GGACTACHVGGGTWTCTAAT										Field number (space-delimited), description:
9	9	3148	CON	0	806rcbc9	CAAGCAGAAGACGGCATACGAGAT TACAGCGCATAC AGTCAGTCAG CC GGACTACHVGGGTWTCTAAT										1, Reverse complement of 3' Illumina adapter
10	10	3147	BPX	0	806rcbc10	CAAGCAGAAGACGGCATACGAGAT ACCGGTATGTAC AGTCAGTCAG CC GGACTACHVGGGTWTCTAAT										2, Golay barcode
11	11	2941	CON	0	806rcbc11	CAAGCAGAAGACGGCATACGAGAT AATTGTGTCGGA AGTCAGTCAG CC GGACTACHVGGGTWTCTAAT										3, Reverse primer pad
12	12	2966	BPX	0	806rcbc12	CAAGCAGAAGACGGCATACGAGAT TGCATACACTGG AGTCAGTCAG CC GGACTACHVGGGTWTCTAAT										4, Reverse primer linker
13	13	3151	CON	0	806rcbc13	CAAGCAGAAGACGGCATACGAGAT AGTCGAACGAGG AGTCAGTCAG CC GGACTACHVGGGTWTCTAAT										5, Reverse primer
14	14	3118	BPX	0	806rcbc14	CAAGCAGAAGACGGCATACGAGAT ACCAGTGACTCA AGTCAGTCAG CC GGACTACHVGGGTWTCTAAT									Name	Sequence
15	15	3018	CON	0	806rcbc15	CAAGCAGAAGACGGCATACGAGAT GAATACCAAGTC AGTCAGTCAG CC GGACTACHVGGGTWTCTAAT									Read1-1	TATGGTAATT GT GTGCCAGCMGCCGCGGTAA
16	16	3049	BPX	0	806rcbc16	CAAGCAGAAGACGGCATACGAGAT GTAGATCGTGTA AGTCAGTCAG CC GGACTACHVGGGTWTCTAAT									Read2-1	AGTCAGTCAG CC GGACTACHVGGGTWTCTAAT
17	17	3146	CON	0	806rcbc17	CAAGCAGAAGACGGCATACGAGAT TAACGTGTGTGC AGTCAGTCAG CC GGACTACHVGGGTWTCTAAT									Index-1	ATTAGAWACCCBDGTAGTCCGGCTGACTGACT
18	18	3142	BPX	0	806rcbc18	CAAGCAGAAGACGGCATACGAGAT CATTATGGCGTG AGTCAGTCAG CC GGACTACHVGGGTWTCTAAT									515F-1	AATGATACGGCGACCACCGAGATCTACAC TATGGTAATT GT GTGCCAGCMGCCGCGGTAA
19	19	2957	CON	0	806rcbc19	CAAGCAGAAGACGGCATACGAGAT CCAATACGCCTG AGTCAGTCAG CC GGACTACHVGGGTWTCTAAT									Read1-2	TATGGTAATT GT GTGCCAGCMGCCGCGGTAA
20	20	2956	BPX	0	806rcbc20	CAAGCAGAAGACGGCATACGAGAT GATCTGCGATCC AGTCAGTCAG CC GGACTACHVGGGTWTCTAAT									Read2-2	AGTCAGTCAG CC GGACTACHVGGGTWTCTAAT
21	21	3145	CON	0	806rcbc21	CAAGCAGAAGACGGCATACGAGAT CAGCTCATCAGC AGTCAGTCAG CC GGACTACHVGGGTWTCTAAT									Index-2	ATTAGAWACCCBDGTAGTCCGGCTGACTGACT
22	22	3160	BPX	0	806rcbc22	CAAGCAGAAGACGGCATACGAGAT CAAACAACAGCT AGTCAGTCAG CC GGACTACHVGGGTWTCTAAT									515F-2	AATGATACGGCGACCACCGAGATCTACAC TATGGTAATT GT GTGCCAGCMGCCGCGGTAA
23	23	2954	CON	0	806rcbc23	CAAGCAGAAGACGGCATACGAGAT GCAACACCATCC AGTCAGTCAG CC GGACTACHVGGGTWTCTAAT									Read1-3	TATGGTAATT GT GTGCCAGCMGCCGCGGTAA
24	24	2865	BPX	0	806rcbc24	CAAGCAGAAGACGGCATACGAGAT GCGATATATCGC AGTCAGTCAG CC GGACTACHVGGGTWTCTAAT									Read2-3	AGTCAGTCAG CC GGACTACHVGGGTWTCTAAT
1	25	3127	CON	16	806rcbc25	CAAGCAGAAGACGGCATACGAGAT CGAGCAATCCTA AGTCAGTCAG CC GGACTACHVGGGTWTCTAAT									Index-3	ATTAGAWACCCBDGTAGTCCGGCTGACTGACT
2	26	3133	BPX	16	806rcbc26	CAAGCAGAAGACGGCATACGAGAT AGTCGTGCACAT AGTCAGTCAG CC GGACTACHVGGGTWTCTAAT									515F-3	AATGATACGGCGACCACCGAGATCTACAC TATGGTAATT GT GTGCCAGCMGCCGCGGTAA
3	27	3041	CON	16	806rcbc27	CAAGCAGAAGACGGCATACGAGAT GTATCTGCGCGT AGTCAGTCAG CC GGACTACHVGGGTWTCTAAT									Read1-4	TATGGTAATT GT GTGCCAGCMGCCGCGGTAA
4	28	3044	BPX	16	806rcbc28	CAAGCAGAAGACGGCATACGAGAT CGAGGGAAAGTC AGTCAGTCAG CC GGACTACHVGGGTWTCTAAT									Read2-4	AGTCAGTCAG CC GGACTACHVGGGTWTCTAAT
5	29	3150	CON	16	806rcbc29	CAAGCAGAAGACGGCATACGAGAT CAAATTCGGGAT AGTCAGTCAG CC GGACTACHVGGGTWTCTAAT									Index-4	ATTAGAWACCCBDGTAGTCCGGCTGACTGACT
6	30	3144	BPX	16	806rcbc30	CAAGCAGAAGACGGCATACGAGAT AGATTGACCAAC AGTCAGTCAG CC GGACTACHVGGGTWTCTAAT									515F-4	AATGATACGGCGACCACCGAGATCTACAC TATGGTAATT GT GTGCCAGCMGCCGCGGTAA
7	31	2857	CON	16	806rcbc31	CAAGCAGAAGACGGCATACGAGAT AGTTACGAGCTA AGTCAGTCAG CC GGACTACHVGGGTWTCTAAT									Read1-5	TATGGTAATT GT GTGCCAGCMGCCGCGGTAA
8	32	2961	BPX	16	806rcbc32	CAAGCAGAAGACGGCATACGAGAT GCATATGCACTG AGTCAGTCAG CC GGACTACHVGGGTWTCTAAT									Read2-5	AGTCAGTCAG CC GGACTACHVGGGTWTCTAAT
9	33	3148	CON	16	806rcbc33	CAAGCAGAAGACGGCATACGAGAT CAACTCCCGTGA AGTCAGTCAG CC GGACTACHVGGGTWTCTAAT									Index-5	ATTAGAWACCCBDGTAGTCCGGCTGACTGACT
10	34	3147	BPX	16	806rcbc34	CAAGCAGAAGACGGCATACGAGAT TTGCGTTAGCAG AGTCAGTCAG CC GGACTACHVGGGTWTCTAAT									515F-5	AATGATACGGCGACCACCGAGATCTACAC TATGGTAATT GT GTGCCAGCMGCCGCGGTAA
11	35	2941	CON	16	806rcbc35	CAAGCAGAAGACGGCATACGAGAT TACGAGCCCTAA AGTCAGTCAG CC GGACTACHVGGGTWTCTAAT
12	36	2966	BPX	16	806rcbc36	CAAGCAGAAGACGGCATACGAGAT CACTACGCTAGA AGTCAGTCAG CC GGACTACHVGGGTWTCTAAT
13	37	3151	CON	16	806rcbc37	CAAGCAGAAGACGGCATACGAGAT TGCAGTCCTCGA AGTCAGTCAG CC GGACTACHVGGGTWTCTAAT
14	38	3118	BPX	16	806rcbc38	CAAGCAGAAGACGGCATACGAGAT ACCATAGCTCCG AGTCAGTCAG CC GGACTACHVGGGTWTCTAAT
15	39	3018	CON	16	806rcbc39	CAAGCAGAAGACGGCATACGAGAT TCGACATCTCTT AGTCAGTCAG CC GGACTACHVGGGTWTCTAAT
16	40	3049	BPX	16	806rcbc40	CAAGCAGAAGACGGCATACGAGAT GAACACTTTGGA AGTCAGTCAG CC GGACTACHVGGGTWTCTAAT
17	41	3146	CON	16	806rcbc41	CAAGCAGAAGACGGCATACGAGAT GAGCCATCTGTA AGTCAGTCAG CC GGACTACHVGGGTWTCTAAT
18	42	3142	BPX	16	806rcbc42	CAAGCAGAAGACGGCATACGAGAT TTGGGTACACGT AGTCAGTCAG CC GGACTACHVGGGTWTCTAAT
19	43	2957	CON	16	806rcbc43	CAAGCAGAAGACGGCATACGAGAT AAGGCGCTCCTT AGTCAGTCAG CC GGACTACHVGGGTWTCTAAT
20	44	2956	BPX	16	806rcbc44	CAAGCAGAAGACGGCATACGAGAT TAATACGGATCG AGTCAGTCAG CC GGACTACHVGGGTWTCTAAT
21	45	3145	CON	16	806rcbc45	CAAGCAGAAGACGGCATACGAGAT TCGGAATTAGAC AGTCAGTCAG CC GGACTACHVGGGTWTCTAAT
22	46	3160	BPX	16	806rcbc46	CAAGCAGAAGACGGCATACGAGAT TGTGAATTCGGA AGTCAGTCAG CC GGACTACHVGGGTWTCTAAT
23	47	2954	CON	16	806rcbc47	CAAGCAGAAGACGGCATACGAGAT CATTCGTGGCGT AGTCAGTCAG CC GGACTACHVGGGTWTCTAAT
24	48	2865	BPX	16	806rcbc48	CAAGCAGAAGACGGCATACGAGAT TACTACGTGGCC AGTCAGTCAG CC GGACTACHVGGGTWTCTAAT
1	49	3127	CON	32	806rcbc49	CAAGCAGAAGACGGCATACGAGAT GGCCAGTTCCTA AGTCAGTCAG CC GGACTACHVGGGTWTCTAAT
2	50	3133	BPX	32	806rcbc50	CAAGCAGAAGACGGCATACGAGAT GATGTTCGCTAG AGTCAGTCAG CC GGACTACHVGGGTWTCTAAT
3	51	3041	CON	32	806rcbc51	CAAGCAGAAGACGGCATACGAGAT CTATCTCCTGTC AGTCAGTCAG CC GGACTACHVGGGTWTCTAAT
4	52	3044	BPX	32	806rcbc52	CAAGCAGAAGACGGCATACGAGAT ACTCACAGGAAT AGTCAGTCAG CC GGACTACHVGGGTWTCTAAT
5	53	3150	CON	32	806rcbc53	CAAGCAGAAGACGGCATACGAGAT ATGATGAGCCTC AGTCAGTCAG CC GGACTACHVGGGTWTCTAAT
6	54	3144	BPX	32	806rcbc54	CAAGCAGAAGACGGCATACGAGAT GTCGACAGAGGA AGTCAGTCAG CC GGACTACHVGGGTWTCTAAT
7	55	2857	CON	32	806rcbc55	CAAGCAGAAGACGGCATACGAGAT TGTCGCAAATAG AGTCAGTCAG CC GGACTACHVGGGTWTCTAAT
8	56	2961	BPX	32	806rcbc56	CAAGCAGAAGACGGCATACGAGAT CATCCCTCTACT AGTCAGTCAG CC GGACTACHVGGGTWTCTAAT
9	57	3148	CON	32	806rcbc57	CAAGCAGAAGACGGCATACGAGAT TATACCGCTGCG AGTCAGTCAG CC GGACTACHVGGGTWTCTAAT
10	58	3147	BPX	32	806rcbc58	CAAGCAGAAGACGGCATACGAGAT AGTTGAGGCATT AGTCAGTCAG CC GGACTACHVGGGTWTCTAAT
11	59	2941	CON	32	806rcbc59	CAAGCAGAAGACGGCATACGAGAT ACAATAGACACC AGTCAGTCAG CC GGACTACHVGGGTWTCTAAT
12	60	2966	BPX	32	806rcbc60	CAAGCAGAAGACGGCATACGAGAT CGGTCAATTGAC AGTCAGTCAG CC GGACTACHVGGGTWTCTAAT
13	61	3151	CON	32	806rcbc61	CAAGCAGAAGACGGCATACGAGAT GTGGAGTCTCAT AGTCAGTCAG CC GGACTACHVGGGTWTCTAAT
14	62	3118	BPX	32	806rcbc62	CAAGCAGAAGACGGCATACGAGAT GCTCGAAGATTC AGTCAGTCAG CC GGACTACHVGGGTWTCTAAT
15	63	3018	CON	32	806rcbc63	CAAGCAGAAGACGGCATACGAGAT AGGCTTACGTGT AGTCAGTCAG CC GGACTACHVGGGTWTCTAAT
16	64	3049	BPX	32	806rcbc64	CAAGCAGAAGACGGCATACGAGAT TCTCTACCACTC AGTCAGTCAG CC GGACTACHVGGGTWTCTAAT
17	65	3146	CON	32	806rcbc65	CAAGCAGAAGACGGCATACGAGAT ACTTCCAACTTC AGTCAGTCAG CC GGACTACHVGGGTWTCTAAT
18	66	3142	BPX	32	806rcbc66	CAAGCAGAAGACGGCATACGAGAT CTCACCTAGGAA AGTCAGTCAG CC GGACTACHVGGGTWTCTAAT
19	67	2957	CON	32	806rcbc67	CAAGCAGAAGACGGCATACGAGAT GTGTTGTCGTGC AGTCAGTCAG CC GGACTACHVGGGTWTCTAAT
20	68	2956	BPX	32	806rcbc68	CAAGCAGAAGACGGCATACGAGAT CCACAGATCGAT AGTCAGTCAG CC GGACTACHVGGGTWTCTAAT
21	69	3145	CON	32	806rcbc69	CAAGCAGAAGACGGCATACGAGAT TATCGACACAAG AGTCAGTCAG CC GGACTACHVGGGTWTCTAAT
22	70	3160	BPX	32	806rcbc70	CAAGCAGAAGACGGCATACGAGAT GATTCCGGCTCA AGTCAGTCAG CC GGACTACHVGGGTWTCTAAT
23	71	2954	CON	32	806rcbc71	CAAGCAGAAGACGGCATACGAGAT CGTAATTGCCGC AGTCAGTCAG CC GGACTACHVGGGTWTCTAAT
24	72	2865	BPX	32	806rcbc72	CAAGCAGAAGACGGCATACGAGAT GGTGACTAGTTC AGTCAGTCAG CC GGACTACHVGGGTWTCTAAT
1	73	3127	CON	64	806rcbc73	CAAGCAGAAGACGGCATACGAGAT ATGGGTTCCGTC AGTCAGTCAG CC GGACTACHVGGGTWTCTAAT
2	74	3133	BPX	64	806rcbc74	CAAGCAGAAGACGGCATACGAGAT TAGGCATGCTTG AGTCAGTCAG CC GGACTACHVGGGTWTCTAAT
3	75	3041	CON	64	806rcbc75	CAAGCAGAAGACGGCATACGAGAT AACTAGTTCAGG AGTCAGTCAG CC GGACTACHVGGGTWTCTAAT
4	76	3044	BPX	64	806rcbc76	CAAGCAGAAGACGGCATACGAGAT ATTCTGCCGAAG AGTCAGTCAG CC GGACTACHVGGGTWTCTAAT
5	77	3150	CON	64	806rcbc77	CAAGCAGAAGACGGCATACGAGAT AGCATGTCCCGT AGTCAGTCAG CC GGACTACHVGGGTWTCTAAT
6	78	3144	BPX	64	806rcbc78	CAAGCAGAAGACGGCATACGAGAT GTACGATATGAC AGTCAGTCAG CC GGACTACHVGGGTWTCTAAT
7	79	2857	CON	64	806rcbc79	CAAGCAGAAGACGGCATACGAGAT GTGGTGGTTTCC AGTCAGTCAG CC GGACTACHVGGGTWTCTAAT
8	80	2961	BPX	64	806rcbc80	CAAGCAGAAGACGGCATACGAGAT TAGTATGCGCAA AGTCAGTCAG CC GGACTACHVGGGTWTCTAAT
9	81	3148	CON	64	806rcbc81	CAAGCAGAAGACGGCATACGAGAT TGCGCTGAATGT AGTCAGTCAG CC GGACTACHVGGGTWTCTAAT
10	82	3147	BPX	64	806rcbc82	CAAGCAGAAGACGGCATACGAGAT ATGGCTGTCAGT AGTCAGTCAG CC GGACTACHVGGGTWTCTAAT
11	83	2941	CON	64	806rcbc83	CAAGCAGAAGACGGCATACGAGAT GTTCTCTTCTCG AGTCAGTCAG CC GGACTACHVGGGTWTCTAAT
12	84	2966	BPX	64	806rcbc84	CAAGCAGAAGACGGCATACGAGAT CGTAAGATGCCT AGTCAGTCAG CC GGACTACHVGGGTWTCTAAT
13	85	3151	CON	64	806rcbc85	CAAGCAGAAGACGGCATACGAGAT GCGTTCTAGCTG AGTCAGTCAG CC GGACTACHVGGGTWTCTAAT
14	86	3118	BPX	64	806rcbc86	CAAGCAGAAGACGGCATACGAGAT GTTGTTCTGGGA AGTCAGTCAG CC GGACTACHVGGGTWTCTAAT
15	87	3018	CON	64	806rcbc87	CAAGCAGAAGACGGCATACGAGAT GGACTTCCAGCT AGTCAGTCAG CC GGACTACHVGGGTWTCTAAT
16	88	3049	BPX	64	806rcbc88	CAAGCAGAAGACGGCATACGAGAT CTCACAACCGTG AGTCAGTCAG CC GGACTACHVGGGTWTCTAAT
17	89	3146	CON	64	806rcbc89	CAAGCAGAAGACGGCATACGAGAT CTGCTATTCCTC AGTCAGTCAG CC GGACTACHVGGGTWTCTAAT
18	90	3142	BPX	64	806rcbc90	CAAGCAGAAGACGGCATACGAGAT ATGTCACCGCTG AGTCAGTCAG CC GGACTACHVGGGTWTCTAAT
19	91	2957	CON	64	806rcbc91	CAAGCAGAAGACGGCATACGAGAT TGTAACGCCGAT AGTCAGTCAG CC GGACTACHVGGGTWTCTAAT
20	92	2956	BPX	64	806rcbc92	CAAGCAGAAGACGGCATACGAGAT AGCAGAACATCT AGTCAGTCAG CC GGACTACHVGGGTWTCTAAT
21	93	3145	CON	64	806rcbc93	CAAGCAGAAGACGGCATACGAGAT TGGAGTAGGTGG AGTCAGTCAG CC GGACTACHVGGGTWTCTAAT
22	94	3160	BPX	64	806rcbc94	CAAGCAGAAGACGGCATACGAGAT TTGGCTCTATTC AGTCAGTCAG CC GGACTACHVGGGTWTCTAAT
23	95	2954	CON	64	806rcbc95	CAAGCAGAAGACGGCATACGAGAT GATCCCACGTAC AGTCAGTCAG CC GGACTACHVGGGTWTCTAAT
24	96	2865	BPX	64	806rcbc96	CAAGCAGAAGACGGCATACGAGAT TACCGCTTCTTC AGTCAGTCAG CC GGACTACHVGGGTWTCTAAT
NA	97	NA	Negative Control (Lab)	Negative Control (Lab)	806rcbc97	CAAGCAGAAGACGGCATACGAGAT TGTGCGATAACA AGTCAGTCAG CC GGACTACHVGGGTWTCTAAT
			sequencing primers:
			Read1: 5'-TATGGTAATT GT GTGCCAGCMGCCGCGGTAA-3'
		these are custom sequencing primers	Read2: 5'-AGTCAGTCAG CC GGACTACHVGGGTWTCTAAT-3'
			Index: 5'-ATTAGAWACCCBDGTAGTCCGGCTGACTGACT-3'
			515F: AATGATACGGCGACCACCGAGATCTACAC TATGGTAATT GT GTGCCAGCMGCCGCGGTAA
			Reverse Primers (202)
			Field number (space-delimited), description:
			1, Reverse complement of 3' Illumina adapter
			2, Golay barcode
			3, Reverse primer pad
			4, Reverse primer linker
			5, Reverse primer
		Name	Sequence
		Read1-1	TATGGTAATT GT GTGCCAGCMGCCGCGGTAA
		Read2-1	AGTCAGTCAG CC GGACTACHVGGGTWTCTAAT
		Index-1	ATTAGAWACCCBDGTAGTCCGGCTGACTGACT
		515F-1	AATGATACGGCGACCACCGAGATCTACAC TATGGTAATT GT GTGCCAGCMGCCGCGGTAA
		Read1-2	TATGGTAATT GT GTGCCAGCMGCCGCGGTAA
		Read2-2	AGTCAGTCAG CC GGACTACHVGGGTWTCTAAT
		Index-2	ATTAGAWACCCBDGTAGTCCGGCTGACTGACT
		515F-2	AATGATACGGCGACCACCGAGATCTACAC TATGGTAATT GT GTGCCAGCMGCCGCGGTAA
		Read1-3	TATGGTAATT GT GTGCCAGCMGCCGCGGTAA
		Read2-3	AGTCAGTCAG CC GGACTACHVGGGTWTCTAAT
		Index-3	ATTAGAWACCCBDGTAGTCCGGCTGACTGACT
		515F-3	AATGATACGGCGACCACCGAGATCTACAC TATGGTAATT GT GTGCCAGCMGCCGCGGTAA
		Read1-4	TATGGTAATT GT GTGCCAGCMGCCGCGGTAA
		Read2-4	AGTCAGTCAG CC GGACTACHVGGGTWTCTAAT
		Index-4	ATTAGAWACCCBDGTAGTCCGGCTGACTGACT
		515F-4	AATGATACGGCGACCACCGAGATCTACAC TATGGTAATT GT GTGCCAGCMGCCGCGGTAA
		Read1-5	TATGGTAATT GT GTGCCAGCMGCCGCGGTAA
		Read2-5	AGTCAGTCAG CC GGACTACHVGGGTWTCTAAT
		Index-5	ATTAGAWACCCBDGTAGTCCGGCTGACTGACT
		515F-5	AATGATACGGCGACCACCGAGATCTACAC TATGGTAATT GT GTGCCAGCMGCCGCGGTAA
