# Supplementary material for: Limited effects of tannin supplementation on the dairy cattle fecal microbiome with modulation of metabolites
Source: Front Microbiol. 2025 Jun 10;16:1570127. doi: 10.3389/fmicb.2025.1570127 (PMC12186457; doi:10.3389/fmicb.2025.1570127)
Supplement: Supplementary file 2 [file Supplementary_file_2.xlsx]

## Sheet: submit
							file id	240228dJGsa01_1	240228dJGsa02_1	240228dJGsa03_1	240228dJGsa04_1	240228dJGsa05_1	240228dJGsa06_1	240228dJGsa07_1	240228dJGsa08_1	240228dJGsa09_1	240228dJGsa10_1	240228dJGsa11_1	240228dJGsa12_1	240228dJGsa13_1	240228dJGsa14_1	240228dJGsa15_1	240228dJGsa16_1	240228dJGsa17_1	240228dJGsa18_1	240228dJGsa19_1	240228dJGsa20_1	240228dJGsa21_1	240228dJGsa22_1	240228dJGsa23_1	240228dJGsa24_1	240228dJGsa25_1	240228dJGsa26_1	240228dJGsa27_1	240228dJGsa28_1	240228dJGsa29_1	240228dJGsa30_1	240228dJGsa31_1	240228dJGsa32_1	240228dJGsa33_1	240228dJGsa34_1	240228dJGsa35_1	240228dJGsa36_1	240228dJGsa37_1	240228dJGsa38_1	240228dJGsa39_1	240228dJGsa40_1	240228dJGsa41_1	240228dJGsa42_1
							mx class	781661	781661	781661	781661	781661	781661	781661	781661	781661	781661	781661	781661	781661	781661	781661	781661	781661	781661	781661	781661	781661	781661	781661	781661	781661	781661	781661	781661	781661	781661	781661	781661	781661	781661	781661	781661	781661	781661	781661	781661	781661	781661
Note:							mx sample	781741	781689	781690	781710	781699	781747	781727	781668	781701	781692	781757	781713	781702	781751	781718	781709	781715	781675	781679	781704	781726	781753	781705	781685	781672	781674	781676	781684	781723	781700	781714	781664	781686	781717	781680	781724	781722	781693	781734	781719	781707	781697
targeted compounds that were not detected (n/a) were carefully checked to be absent in the samples,							label	80_080	28_028	29_029	49_049	38_038	86_086	66_066	7_007	40_040	31_031	96_096	52_052	41_041	90_090	57_057	48_048	54_054	14_014	18_018	43_043	65_065	92_092	44_044	24_024	11_011	13_013	15_015	23_023	62_062	39_039	53_053	3_003	25_025	56_056	19_019	63_063	61_061	32_032	73_073	58_058	46_046	36_036
although the assay, in principle, would detect those targets.							comment	80	28	29	49	38	86	66	7	40	31	96	52	41	90	57	48	54	14	18	43	65	92	44	24	11	13	15	23	62	39	53	3	25	56	19	63	61	32	73	58	46	36
For skatol, an authentic standard was purchased and tested to verify it was absent.							species	cattle	cattle	cattle	cattle	cattle	cattle	cattle	cattle	cattle	cattle	cattle	cattle	cattle	cattle	cattle	cattle	cattle	cattle	cattle	cattle	cattle	cattle	cattle	cattle	cattle	cattle	cattle	cattle	cattle	cattle	cattle	cattle	cattle	cattle	cattle	cattle	cattle	cattle	cattle	cattle	cattle	cattle
							organ	feces	feces	feces	feces	feces	feces	feces	feces	feces	feces	feces	feces	feces	feces	feces	feces	feces	feces	feces	feces	feces	feces	feces	feces	feces	feces	feces	feces	feces	feces	feces	feces	feces	feces	feces	feces	feces	feces	feces	feces	feces	feces
targeted							treatment	All Samples - All Samples	All Samples - All Samples	All Samples - All Samples	All Samples - All Samples	All Samples - All Samples	All Samples - All Samples	All Samples - All Samples	All Samples - All Samples	All Samples - All Samples	All Samples - All Samples	All Samples - All Samples	All Samples - All Samples	All Samples - All Samples	All Samples - All Samples	All Samples - All Samples	All Samples - All Samples	All Samples - All Samples	All Samples - All Samples	All Samples - All Samples	All Samples - All Samples	All Samples - All Samples	All Samples - All Samples	All Samples - All Samples	All Samples - All Samples	All Samples - All Samples	All Samples - All Samples	All Samples - All Samples	All Samples - All Samples	All Samples - All Samples	All Samples - All Samples	All Samples - All Samples	All Samples - All Samples	All Samples - All Samples	All Samples - All Samples	All Samples - All Samples	All Samples - All Samples	All Samples - All Samples	All Samples - All Samples	All Samples - All Samples	All Samples - All Samples	All Samples - All Samples	All Samples - All Samples
BinBase name	ret.index	quant mz	BB id	mass spec	PubChem	KEGG	InChI Key	ng/mg	ng/mg	ng/mg	ng/mg	ng/mg	ng/mg	ng/mg	ng/mg	ng/mg	ng/mg	ng/mg	ng/mg	ng/mg	ng/mg	ng/mg	ng/mg	ng/mg	ng/mg	ng/mg	ng/mg	ng/mg	ng/mg	ng/mg	ng/mg	ng/mg	ng/mg	ng/mg	ng/mg	ng/mg	ng/mg	ng/mg	ng/mg	ng/mg	ng/mg	ng/mg	ng/mg	ng/mg	ng/mg	ng/mg	ng/mg	ng/mg	ng/mg
spermine	929702	86	113548	85:1973.0 86:10976.0 87:1194.0 88:1352.0 91:217.0 93:97.0 94:288.0 95:83.0 96:2045.0 97:1162.0 98:4775.0 99:2177.0 101:911.0 102:2570.0 103:476.0 104:164.0 108:240.0 109:202.0 110:566.0 111:2293.0 112:4746.0 113:1339.0 116:6023.0 117:1380.0 118:326.0 119:41.0 122:43.0 123:53.0 125:480.0 127:220.0 129:563.0 130:2071.0 131:753.0 134:46.0 139:374.0 142:1702.0 143:622.0 144:262.0 146:1471.0 148:475.0…	1103	C00750	PFNFFQXMRSDOHW-UHFFFAOYSA-N	n/a	n/a	n/a	n/a	n/a	n/a	n/a	n/a	n/a	n/a	n/a	n/a	n/a	n/a	n/a	n/a	n/a	n/a	n/a	n/a	n/a	n/a	n/a	n/a	n/a	n/a	n/a	n/a	n/a	n/a	n/a	n/a	n/a	n/a	n/a	n/a	n/a	n/a	n/a	n/a	n/a	n/a
spermidine	792924	144	1714	86:2249.0 87:97.0 88:90.0 98:50.0 99:209.0 100:1315.0 101:269.0 102:322.0 103:48.0 112:85.0 114:376.0 115:652.0 116:3899.0 117:324.0 118:176.0 123:24.0 126:189.0 128:490.0 129:447.0 130:615.0 131:43.0 132:12.0 140:80.0 142:727.0 144:4737.0 145:505.0 146:609.0 154:339.0 155:8.0 156:1970.0 157:646.0 158:219.0 159:4.0 160:1566.0 161:106.0 162:47.0 168:3.0 170:695.0 171:46.0 172:1272.0 173:230.0 174:…	1102	C00315	ATHGHQPFGPMSJY-UHFFFAOYSA-N	n/a	n/a	n/a	n/a	n/a	n/a	n/a	n/a	n/a	n/a	n/a	n/a	n/a	n/a	n/a	n/a	n/a	n/a	n/a	n/a	n/a	n/a	n/a	n/a	n/a	n/a	n/a	n/a	n/a	n/a	n/a	n/a	n/a	n/a	n/a	n/a	n/a	n/a	n/a	n/a	n/a	n/a
skatol		203			6736		ZFRKQXVRDFCRJG-UHFFFAOYSA-N	n/a	n/a	n/a	n/a	n/a	n/a	n/a	n/a	n/a	n/a	n/a	n/a	n/a	n/a	n/a	n/a	n/a	n/a	n/a	n/a	n/a	n/a	n/a	n/a	n/a	n/a	n/a	n/a	n/a	n/a	n/a	n/a	n/a	n/a	n/a	n/a	n/a	n/a	n/a	n/a	n/a	n/a
putrescine	588119	174	21703	85:624.0 86:17614.0 87:1954.0 88:701.0 95:37.0 96:1.0 97:93.0 98:646.0 99:2310.0 100:8640.0 101:1171.0 102:973.0 103:9.0 110:382.0 111:26.0 112:811.0 113:463.0 114:1772.0 115:664.0 116:1599.0 117:894.0 118:197.0 124:16.0 125:39.0 126:2092.0 127:226.0 128:1088.0 129:243.0 130:4521.0 131:1582.0 132:862.0 140:655.0 141:77.0 142:1872.0 143:265.0 144:500.0 145:66.0 146:2422.0 153:32.0 156:175.0 158:65…	1045	C00134	KIDHWZJUCRJVML-UHFFFAOYSA-N	11.58	12.93	12.61	12.63	13.55	12.46	12.48	12.13	12.82	11.78	13.32	12.86	12.66	13.62	12.17	12.92	12.85	12.05	13.71	12.55	12.11	12.74	11.51	12.18	13.4	11.86	12.4	12.89	13.4	13.53	12.82	13.18	12.24	12.62	12.92	11.94	12.44	13.65	12.57	12.21	11.78	12.24
phenol	218927	151	31889	91:2045.0 92:161.0 93:334.0 94:209.0 95:2491.0 96:415.0 97:231.0 105:135.0 106:56.0 110:100.0 111:75.0 112:21.0 120:80.0 121:643.0 122:37.0 123:637.0 124:89.0 125:41.0 131:307.0 132:52.0 134:140.0 135:1287.0 136:193.0 137:125.0 145:37.0 149:73.0 150:28.0 151:15374.0 152:2150.0 153:646.0 154:68.0 166:3125.0 167:465.0 168:102.0 170:10.0 174:109.0 189:40.0 246:20.0 287:37.0 300:22.0 317:16.0 324:18.…	996	C00146	ISWSIDIOOBJBQZ-UHFFFAOYSA-N	n/a	n/a	n/a	n/a	n/a	n/a	n/a	n/a	n/a	n/a	n/a	n/a	n/a	n/a	n/a	n/a	n/a	n/a	n/a	n/a	n/a	n/a	n/a	n/a	n/a	n/a	n/a	n/a	n/a	n/a	n/a	n/a	n/a	n/a	n/a	n/a	n/a	n/a	n/a	n/a	n/a	n/a
p-cresol	280360	165	16321	85:286.0 86:127.0 89:1119.0 90:283.0 91:12035.0 92:977.0 93:220.0 95:661.0 97:48.0 100:35.0 101:41.0 102:3.0 103:566.0 104:194.0 105:1358.0 106:129.0 107:939.0 108:174.0 109:1304.0 110:198.0 111:8.0 116:61.0 119:166.0 120:79.0 121:303.0 122:20.0 123:105.0 127:98.0 130:438.0 131:212.0 132:26.0 133:15.0 134:340.0 135:3194.0 136:474.0 137:541.0 138:60.0 145:240.0 146:84.0 147:687.0 148:91.0 149:1552…	2879		IWDCLRJOBJJRNH-UHFFFAOYSA-N	n/a	n/a	n/a	n/a	n/a	n/a	n/a	n/a	n/a	n/a	n/a	n/a	n/a	n/a	n/a	n/a	n/a	n/a	n/a	n/a	n/a	n/a	n/a	n/a	n/a	n/a	n/a	n/a	n/a	n/a	n/a	n/a	n/a	n/a	n/a	n/a	n/a	n/a	n/a	n/a	n/a	n/a
indole-3-lactate	764079	202	390397	85:444.0 88:82.0 93:562.0 98:2672.0 99:397.0 100:151.0 102:683.0 103:415.0 105:150.0 106:86.0 115:522.0 117:416.0 120:61.0 125:33.0 127:108.0 128:271.0 129:831.0 130:1029.0 131:634.0 132:302.0 133:615.0 134:42.0 140:85.0 142:388.0 143:138.0 144:158.0 145:353.0 146:127.0 147:2739.0 148:571.0 149:215.0 153:26.0 154:62.0 156:176.0 158:86.0 160:83.0 162:56.0 164:36.0 168:77.0 170:236.0 171:61.0 172:1…	92904		XGILAAMKEQUXLS-UHFFFAOYSA-N	0.32	0.15	0.14	0.07	0.12	0.08	0.08	0.02	0.06	0.06	0.11	0.07	0.07	0.26	0.08	0.07	0.09	0.03	0.12	0.04	0.06	0.09	0.02	0.07	0.05	0.02	0	0.03	0.05	0.05	0.05	0.03	0.06	0.02	0.07	0.05	0.06	0.07	0.02	0.08	0.04	0.11
indole-3-acetate	684929	202	69	85:142.0 87:38.0 89:42.0 91:40.0 100:21.0 101:105.0 102:208.0 105:43.0 115:43.0 116:34.0 119:53.0 121:26.0 128:130.0 129:377.0 130:199.0 131:197.0 133:47.0 145:101.0 148:147.0 157:44.0 160:50.0 161:30.0 167:14.0 169:17.0 170:37.0 172:34.0 174:29.0 184:57.0 186:179.0 187:57.0 200:136.0 201:41.0 202:3519.0 203:606.0 204:162.0 217:45.0 226:14.0 228:28.0 276:55.0 319:239.0 320:67.0 321:16.0 330:17.0 …	802	C00954	SEOVTRFCIGRIMH-UHFFFAOYSA-N	0.76	0.43	0.36	0.21	0.3	0.18	0.26	0.13	0.23	0.1	0.09	0.17	0.11	0.26	0.26	0.17	0.3	0.11	0.14	0.09	0.16	0.27	0.09	0.14	0.15	0.12	0.11	0.15	0.11	0.07	0.35	0.16	0.16	0.09	0.05	0.09	0.17	0.09	0.14	0.17	0.13	0.15
untargeted
BinBase name	ret.index	quant mz	BB id	mass spec	PubChem	KEGG	InChI Key
xylulose	553450	173	31632	85:1861.0 86:702.0 87:1148.0 88:324.0 89:10095.0 90:1041.0 91:452.0 94:60.0 95:96.0 96:155.0 97:114.0 98:195.0 99:528.0 100:1225.0 101:2618.0 102:774.0 103:9082.0 104:930.0 106:381.0 108:16.0 109:127.0 110:14.0 111:327.0 112:10.0 113:567.0 114:3170.0 115:1092.0 116:1102.0 117:15978.0 118:1867.0 119:1700.0 120:3.0 125:55.0 126:826.0 128:264.0 129:1798.0 130:91.0 131:1527.0 132:491.0 133:5046.0 134…	439205	C00312	LQXVFWRQNMEDEE-PYHARJCCSA-N	8737	6667	6322	3808	1685	1643	3973	5775	3783	7708	3150	2238	2832	4872	2326	4047	2483	3817	3723	6004	5593	4761	9796	2878	1452	3938	4970	1828	9390	2870	6821	2434	2853	3290	1772	4344	7429	3284	2509	4759	5091	1303
xylose	543267	103	169	86:77.0 87:118.0 89:838.0 90:80.0 91:46.0 94:19.0 96:63.0 98:48.0 99:37.0 100:186.0 101:192.0 102:469.0 103:7719.0 104:659.0 105:379.0 106:26.0 112:23.0 114:254.0 115:75.0 117:652.0 118:60.0 119:80.0 120:23.0 121:17.0 124:30.0 127:70.0 128:49.0 129:515.0 130:102.0 131:344.0 133:894.0 134:104.0 135:66.0 137:49.0 142:48.0 143:43.0 144:51.0 145:65.0 147:2699.0 148:283.0 149:250.0 151:31.0 155:21.0 1…	135191	C00181	SRBFZHDQGSBBOR-IOVATXLUSA-N	122861	202051	139579	66712	30713	38597	73990	114731	74905	172282	67603	44643	53231	79731	41034	105809	54696	77354	78886	99197	56937	65008	164958	44732	39957	51469	71526	41261	127788	42871	109840	70530	43246	74049	66758	83432	107969	58981	57837	101880	118149	41197
xanthine	701688	353	1669	85:2517.0 86:3710.0 87:2079.0 88:382.0 89:398.0 90:80.0 91:121.0 92:294.0 93:389.0 94:217.0 95:887.0 96:502.0 97:447.0 98:2556.0 99:3280.0 100:20394.0 101:2912.0 102:1806.0 103:2337.0 104:350.0 105:1446.0 106:113.0 107:15.0 108:151.0 109:225.0 110:796.0 111:2460.0 112:928.0 113:1375.0 114:1007.0 115:2460.0 116:1524.0 117:4430.0 118:716.0 119:955.0 120:203.0 121:149.0 122:214.0 123:385.0 124:753.0…	1188	C00385	LRFVTYWOQMYALW-UHFFFAOYSA-N	710	2456	1422	1970	685	506	940	2913	1087	966	1896	1054	1168	2410	261	1806	1088	336	1699	2558	1022	2583	2564	867	921	704	379	2167	1722	1201	3036	2105	983	301	510	1889	1506	2843	1094	2285	1049	706
valine	313502	144	3	85:2124.0 86:7630.0 87:1944.0 88:1239.0 89:198.0 90:140.0 92:81.0 94:103.0 95:66.0 96:941.0 97:782.0 98:2720.0 99:1558.0 100:41058.0 101:6555.0 102:3952.0 103:6374.0 104:899.0 105:633.0 110:1390.0 111:263.0 112:2218.0 113:1055.0 114:6510.0 115:2943.0 116:1153.0 117:4102.0 118:1273.0 119:1387.0 120:34.0 121:95.0 122:89.0 123:66.0 124:112.0 125:82.0 126:230.0 128:5308.0 129:3668.0 130:4722.0 131:52…	6287	C00183	KZSNJWFQEVHDMF-BYPYZUCNSA-N	78752	101535	41863	43157	10387	24860	30512	74262	38169	82139	36268	26840	25017	39750	19314	41970	24533	27977	39853	38501	53305	37837	70300	34777	13434	36265	28924	52197	55949	24883	46495	36800	21328	42762	33998	40742	74590	60421	49659	38582	52672	21083
urea	326574	189	3256	85:859.0 86:1343.0 87:2349.0 88:432.0 90:43.0 91:99.0 92:36.0 98:133.0 99:5452.0 100:6216.0 101:1289.0 102:803.0 103:149.0 107:195.0 110:309.0 111:554.0 113:326.0 114:765.0 115:629.0 116:182.0 117:375.0 118:388.0 126:44.0 127:542.0 129:155.0 130:2178.0 131:1631.0 132:1249.0 133:328.0 134:319.0 136:55.0 137:40.0 138:7.0 139:106.0 140:86.0 141:220.0 143:208.0 144:172.0 146:1945.0 147:24448.0 148:42…	1176	C00086	XSQUKJJJFZCRTK-UHFFFAOYSA-N	15454	5068	3354	4022	2183	2127	4859	11125	6020	6300	5767	5307	5593	4530	2879	8345	4053	4005	4154	5633	4308	5133	5410	2719	4682	4384	5771	7336	6390	6541	5024	10193	3318	9135	2090	4765	10083	23222	5309	6311	5147	4269
uracil	385816	241	3023	85:7501.0 86:34329.0 87:5443.0 88:5529.0 89:1245.0 90:1710.0 91:2717.0 92:617.0 93:270.0 94:231.0 95:475.0 96:1929.0 97:2207.0 98:3686.0 99:85531.0 100:33488.0 101:12996.0 102:3481.0 103:1997.0 104:1436.0 105:2735.0 106:983.0 107:414.0 108:869.0 109:2764.0 110:7455.0 111:1656.0 112:1145.0 113:21290.0 114:3514.0 115:2496.0 116:1970.0 117:3949.0 118:6193.0 119:1613.0 120:1089.0 121:286.0 122:287.0 …	1174	C00106	ISAKRJDGNUQOIC-UHFFFAOYSA-N	27995	44695	31578	24454	7211	16419	15262	34542	20054	28718	24796	13705	17963	15559	11545	27586	10120	15088	22149	29061	26008	24937	35437	16672	13948	24299	18021	31711	26448	17081	25706	17581	14785	22617	15479	19764	48740	29581	27702	13831	23342	9317
tyrosol	510842	179	100888	85:805.0 86:240.0 87:781.0 88:1255.0 89:4759.0 92:585.0 94:111.0 100:69.0 102:2214.0 103:25928.0 104:3146.0 105:2603.0 106:474.0 107:744.0 108:34.0 109:532.0 111:360.0 116:1577.0 120:338.0 121:1138.0 122:218.0 123:179.0 125:94.0 126:2814.0 127:854.0 128:293.0 129:502.0 132:34.0 133:1181.0 135:2996.0 138:71.0 139:53.0 140:51.0 142:66.0 149:3188.0 150:697.0 151:2875.0 152:338.0 153:209.0 155:10.0 1…	10393	C06044	YCCILVSKPBXVIP-UHFFFAOYSA-N	350	535	407	267	163	333	278	485	457	621	244	259	85	534	256	394	124	341	195	494	310	421	403	219	276	266	314	149	365	375	244	361	192	154	345	471	167	413	263	259	407	294
tyrosine	671252	218	16	85:101.0 86:1059.0 87:458.0 89:659.0 90:823.0 91:1849.0 92:215.0 93:210.0 94:46.0 95:258.0 97:226.0 100:19804.0 101:2641.0 102:1366.0 103:1633.0 104:401.0 105:1066.0 107:424.0 113:79.0 115:546.0 116:116.0 117:900.0 118:715.0 119:703.0 120:181.0 121:365.0 123:63.0 124:32.0 125:60.0 128:317.0 129:136.0 130:2787.0 131:1381.0 132:2378.0 133:2406.0 135:1073.0 136:172.0 137:139.0 138:33.0 143:94.0 144:…	6057	C00082	OUYCCCASQSFEME-QMMMGPOBSA-N	10840	19650	7630	9893	2761	4152	4899	14587	7324	10793	10885	6205	3937	12180	2270	9542	5634	3742	11814	10792	8451	10666	11940	6283	4766	5712	3619	12320	12493	6044	12698	11211	5507	4555	6049	8811	12602	19519	9388	9725	9978	4867
tyramine	664737	174	17381	85:11423.0 86:497290.0 87:41826.0 88:17095.0 89:17977.0 90:14664.0 91:27350.0 92:2331.0 93:2206.0 94:330.0 95:3925.0 96:515.0 97:1154.0 98:878.0 99:5395.0 100:205535.0 101:29626.0 102:26271.0 103:11920.0 104:5738.0 105:13899.0 106:1612.0 107:5101.0 108:518.0 109:2410.0 110:608.0 111:694.0 112:272.0 113:5828.0 114:4885.0 115:9457.0 116:18813.0 117:32728.0 118:5975.0 119:8565.0 120:1487.0 121:7764.…	5610	C00483	DZGWFCGJZKJUFP-UHFFFAOYSA-N	20843	32954	13465	19054	5569	7166	9132	20808	15233	22981	2056	10097	8732	21364	4943	18059	9780	5586	3597	14760	3569	5819	21770	10011	6577	9733	8632	13468	7665	8130	14956	14965	8008	7863	11456	15408	25629	28821	2188	1146	17336	8541
tryptophan	780482	202	14	86:650.0 87:425.0 89:261.0 100:3562.0 101:1584.0 102:1611.0 103:773.0 104:190.0 113:59.0 114:89.0 115:489.0 118:184.0 119:183.0 127:218.0 130:2243.0 131:264.0 132:923.0 133:652.0 144:250.0 145:420.0 146:217.0 147:2097.0 148:245.0 149:212.0 154:44.0 156:266.0 157:161.0 158:212.0 159:339.0 160:439.0 161:112.0 162:7.0 170:343.0 171:149.0 172:244.0 173:187.0 174:182.0 175:114.0 177:48.0 182:53.0 183:…	6305	C00078	QIVBCDIJIAJPQS-VIFPVBQESA-N	80	865	167	909	188	143	160	891	481	103	546	461	119	1317	31	875	380	37	884	900	152	1359	681	217	313	100	73	998	949	676	1281	980	428	72	311	689	127	1723	300	560	413	452
thymine	420133	255	1692	85:666.0 86:403.0 87:19.0 88:154.0 89:59.0 93:39.0 95:146.0 96:167.0 97:1054.0 98:449.0 99:544.0 100:1474.0 101:116.0 102:23.0 105:17.0 106:562.0 107:491.0 108:82.0 109:39.0 110:831.0 111:563.0 112:311.0 113:8547.0 114:897.0 115:368.0 117:358.0 118:32.0 119:29.0 120:1384.0 121:49.0 123:97.0 124:39.0 125:126.0 126:53.0 127:157.0 129:12.0 130:638.0 131:1043.0 132:150.0 133:491.0 134:105.0 136:32.0 …	1135	C00178	RWQNBRDOKXIBIV-UHFFFAOYSA-N	12031	17805	12485	10805	3231	6319	8120	16218	10030	15884	8123	6997	9067	9816	4998	11363	5462	6777	9426	10402	9021	10582	13343	6745	5284	7461	8984	11986	10886	7319	10067	7382	5389	11410	7255	7838	15592	11213	10237	11892	11554	5506
thymidine	531425	103	228133	85:1248.0 86:486.0 87:1196.0 88:684.0 89:2519.0 90:406.0 91:799.0 92:234.0 93:150.0 94:571.0 95:324.0 96:1361.0 97:1095.0 98:623.0 99:1421.0 100:413.0 101:5743.0 102:718.0 103:24494.0 104:2321.0 105:1280.0 106:633.0 107:351.0 108:453.0 109:279.0 110:7191.0 111:1297.0 112:375.0 113:1140.0 114:523.0 115:1065.0 116:1570.0 117:3486.0 118:647.0 119:889.0 120:217.0 121:227.0 122:138.0 123:87.0 124:141.…	5789	C00214	IQFYYKKMVGJFEH-XLPZGREQSA-N	7666	13569	6616	6683	1903	3186	4508	5057	6097	10793	3323	2461	100258	5794	2558	5261	2684	3594	4118	6657	6526	5448	5879	3192	4249	4210	6096	8043	7261	4500	5907	3995	2443	4700	3235	4136	5965	6151	5249	6966	5651	2576
threonine	408777	218	171298	85:3292.0 86:8314.0 87:9239.0 88:2146.0 89:1384.0 90:306.0 91:153.0 92:315.0 94:182.0 97:494.0 98:2338.0 100:29753.0 101:59367.0 102:12275.0 103:7014.0 104:972.0 105:1395.0 108:157.0 109:69.0 110:316.0 112:1534.0 113:915.0 114:5652.0 115:7842.0 116:2291.0 117:82641.0 118:9093.0 119:5575.0 120:42.0 121:295.0 122:99.0 125:29.0 128:17938.0 129:15821.0 130:16106.0 131:15835.0 132:12042.0 133:17512.0 …	6288	C00188	AYFVYJQAPQTCCC-GBXIJSLDSA-N	10521	12274	4954	5558	1318	2906	3244	8616	4400	8536	5124	3027	3170	4913	1937	6030	3006	2804	5405	5135	4757	5236	9004	2598	1845	3984	3581	5529	6884	3401	6257	5562	2771	5100	3886	4750	7047	9016	5238	4996	6933	2702
threonic acid	497572	292	172	86:78.0 87:500.0 88:136.0 89:1131.0 90:139.0 91:82.0 95:22.0 98:80.0 99:146.0 101:890.0 102:4177.0 103:5003.0 104:619.0 105:374.0 111:46.0 112:15.0 113:201.0 115:359.0 116:115.0 117:5872.0 118:496.0 119:430.0 121:39.0 128:64.0 129:1372.0 130:3055.0 131:1659.0 132:232.0 133:2893.0 134:460.0 135:237.0 136:30.0 141:29.0 143:619.0 144:80.0 145:104.0 147:16627.0 148:2848.0 149:2024.0 152:34.0 157:244.…	5460407	C01620	JPIJQSOTBSSVTP-STHAYSLISA-N	1232	1782	1124	976	350	652	922	1775	1111	1767	472	654	788	927	564	1043	419	908	926	1134	971	698	1170	932	561	964	1178	809	1262	781	776	989	568	1361	858	1270	1573	1163	809	1271	1016	612
tartaric acid	534291	292	33985	85:786.0 86:260.0 87:1086.0 88:349.0 89:901.0 92:63.0 93:424.0 94:1.0 95:68.0 99:1482.0 100:1220.0 101:976.0 102:12165.0 103:4411.0 104:950.0 105:569.0 106:327.0 108:144.0 109:72.0 110:289.0 111:252.0 112:49.0 113:1630.0 114:165.0 115:50.0 116:707.0 117:1725.0 118:257.0 119:1109.0 120:248.0 121:94.0 122:2.0 123:2.0 124:107.0 125:18.0 126:158.0 127:408.0 129:76.0 130:6556.0 131:6451.0 132:1626.0 1…	444305	C00898	FEWJPZIEWOKRBE-JCYAYHJZSA-N	346	249	111	170	37	100	154	289	173	236	188	111	89	144	78	107	68	108	77	301	138	130	236	130	18	201	148	91	413	161	134	69	69	154	82	158	185	136	101	162	143	41
sucrose	915139	271	173	85:319.0 87:314.0 88:197.0 89:406.0 91:85.0 92:24.0 94:41.0 97:89.0 99:203.0 100:65.0 101:688.0 102:331.0 103:8357.0 104:731.0 105:421.0 108:21.0 109:428.0 110:53.0 111:276.0 112:52.0 113:277.0 114:83.0 115:331.0 116:305.0 117:1934.0 118:199.0 119:119.0 122:42.0 124:17.0 125:110.0 127:383.0 128:152.0 129:5742.0 130:735.0 131:1008.0 132:97.0 133:1861.0 134:253.0 135:207.0 136:48.0 138:21.0 139:138…	5988	C00089	CZMRCDWAGMRECN-UGDNZRGBSA-N	161359	722	517	394	160	311	2782	385	353	2855	606	285	208	216	336	357	132	476	287	3087	425	6191	563	130	241	8255	317	417	544	222	296	112093	264	164	1038	207	194	220682	248	1181	483	157
succinic acid	370608	247	161	85:303.0 87:764.0 88:359.0 89:340.0 91:55.0 92:42.0 95:84.0 98:86.0 99:324.0 101:577.0 102:330.0 103:701.0 104:172.0 105:342.0 106:78.0 107:93.0 111:30.0 113:629.0 114:213.0 115:891.0 116:1231.0 117:1124.0 118:170.0 119:320.0 120:104.0 124:22.0 126:77.0 128:196.0 129:6064.0 130:1045.0 131:1466.0 132:345.0 133:2204.0 135:234.0 136:65.0 137:16.0 138:15.0 142:39.0 143:223.0 145:378.0 147:57887.0 148…	1110	C00042	KDYFGRWQOYBRFD-UHFFFAOYSA-N	3019	3363	1446	2019	61	1105	1349	1737	1770	2200	1714	1125	1634	1480	859	1383	841	1059	1070	1654	1696	1404	1863	1116	732	1391	1109	1460	2214	1136	1390	1308	647	1596	1068	1402	2026	3043	1451	1396	936	865
sorbitol	667922	217	162	85:588.0 86:704.0 88:1768.0 89:8743.0 90:652.0 91:1094.0 92:168.0 93:127.0 94:89.0 97:2807.0 98:1048.0 99:1610.0 100:506.0 101:5089.0 102:848.0 103:48732.0 104:4923.0 105:2703.0 106:215.0 109:509.0 110:185.0 111:1108.0 112:146.0 113:1262.0 114:181.0 115:2342.0 116:957.0 117:28648.0 118:2694.0 119:2266.0 120:260.0 121:427.0 123:238.0 124:184.0 125:365.0 126:341.0 127:1107.0 129:20376.0 130:3176.0 …	5780	C00794	FBPFZTCFMRRESA-JGWLITMVSA-N	14489	1979	877	533	129	781	779	1110	240	672	1299	1108	838	576	461	1137	1035	400	677	1241	377	1035	573	368	623	1083	584	1476	1449	651	1840	12288	316	776	733	645	721	21983	918	1334	59	729
sophorose	962064	307	132242	85:2560.0 86:912.0 87:2091.0 88:1575.0 89:17628.0 90:1723.0 91:871.0 92:166.0 94:467.0 95:318.0 96:457.0 97:1134.0 98:607.0 99:3066.0 100:5575.0 101:9344.0 102:2677.0 103:111948.0 104:11428.0 105:6566.0 106:805.0 107:81.0 108:148.0 109:1522.0 110:714.0 111:1805.0 112:1834.0 113:3073.0 114:1598.0 115:2873.0 116:4294.0 117:43075.0 118:4276.0 119:2903.0 120:319.0 122:167.0 123:164.0 124:230.0 125:50…	441432	C08250	HIWPGCMGAMJNRG-BTLHAWITSA-N	256	162	113	80	54	58	46	204	109	94	119	63	73	102	31	106	63	53	113	162	111	29	179	67	242	106	82	103	151	137	67	226	76	127	20	57	66	269	51	74	24	61
serine	395020	204	25	85:536.0 86:1604.0 87:945.0 88:1874.0 89:1384.0 90:199.0 91:148.0 95:84.0 97:103.0 98:189.0 99:283.0 100:23226.0 101:3557.0 102:1780.0 103:3612.0 104:267.0 105:217.0 109:46.0 110:192.0 112:43.0 113:186.0 114:2146.0 115:2068.0 116:7090.0 117:3142.0 118:630.0 119:872.0 120:104.0 122:24.0 125:17.0 128:249.0 129:255.0 130:1752.0 131:2506.0 132:2800.0 133:5975.0 134:1177.0 135:499.0 141:90.0 142:206.0…	5951	C00065	MTCFGRXMJLQNBG-REOHCLBHSA-N	39103	40083	13606	19483	5518	18549	22916	30958	14841	36879	22465	12521	12997	27594	17004	22094	10374	7121	19884	21791	23701	21543	30463	10837	8173	21481	25877	24684	25873	13354	23038	27340	12056	21242	12933	24430	37428	51873	15565	19764	17609	10479
salicylic acid	480699	267	3063	85:285.0 86:220.0 87:2.0 89:1006.0 90:498.0 91:4530.0 92:934.0 93:295.0 94:14.0 95:336.0 96:295.0 98:121.0 99:41.0 100:8.0 102:149.0 103:549.0 104:235.0 105:892.0 106:168.0 107:90.0 108:111.0 109:204.0 111:75.0 112:87.0 115:867.0 116:172.0 117:148.0 118:237.0 119:617.0 120:447.0 121:352.0 122:47.0 123:228.0 124:84.0 126:602.0 128:74.0 129:64.0 130:169.0 131:828.0 132:86.0 133:2119.0 134:461.0 135…	338	C00805	YGSDEFSMJLZEOE-UHFFFAOYSA-N	757	966	497	488	215	377	445	668	689	745	520	291	597	610	249	471	253	476	482	541	466	473	558	360	325	414	807	483	742	379	373	486	302	644	392	645	1410	688	543	576	370	289
ribose	553135	217	1662	85:8071.0 86:9472.0 87:11706.0 88:7002.0 89:91105.0 90:8121.0 91:4369.0 92:716.0 93:150.0 94:1908.0 95:1008.0 96:977.0 97:1171.0 98:3992.0 99:8420.0 100:38767.0 101:35431.0 102:21246.0 103:1062555.0 104:101843.0 105:73545.0 106:4592.0 107:540.0 108:433.0 109:560.0 110:342.0 111:3649.0 112:4750.0 113:10117.0 114:23592.0 115:17668.0 116:13805.0 117:109230.0 118:11975.0 119:17425.0 120:1771.0 121:10…	5779	C00121	HMFHBZSHGGEWLO-SOOFDHNKSA-N	104054	116349	84369	58484	19213	34275	45168	100460	49733	104148	62077	29199	52561	64032	29720	68155	35695	40734	60675	78411	74395	69783	110686	40507	26218	63037	59225	50530	71741	42812	71216	32549	40190	48592	33136	56769	137594	71911	57845	61361	58360	23724
ribonic acid	599680	292	1683	85:227.0 86:88.0 87:301.0 88:189.0 89:1714.0 90:165.0 92:75.0 93:53.0 98:147.0 99:481.0 100:3713.0 101:2153.0 102:4583.0 103:29677.0 104:2992.0 105:1403.0 110:143.0 111:44.0 112:63.0 113:396.0 114:93.0 115:933.0 116:854.0 117:9305.0 118:835.0 119:929.0 120:54.0 121:81.0 123:25.0 124:12.0 125:90.0 126:47.0 127:17.0 128:340.0 129:5571.0 130:3345.0 131:4080.0 132:826.0 133:8223.0 134:602.0 135:562.0…	5460677	C01685	QXKAIJAYHKCRRA-BXXZVTAOSA-N	1748	1269	700	662	513	716	758	1317	707	950	391	490	540	681	390	578	308	939	675	910	851	252	688	585	309	1278	827	872	876	788	448	1693	414	1175	449	910	1320	2955	799	763	941	687
ribitol	575497	217	7362	85:248.0 86:43.0 87:65.0 88:62.0 89:897.0 90:98.0 92:20.0 95:22.0 99:113.0 100:224.0 101:774.0 102:28.0 103:6316.0 104:624.0 105:415.0 107:35.0 109:433.0 110:374.0 111:71.0 112:1.0 113:273.0 114:80.0 115:19.0 116:274.0 117:7478.0 118:701.0 119:297.0 126:2.0 128:44.0 129:3713.0 130:874.0 131:1633.0 132:149.0 133:1838.0 134:180.0 135:129.0 136:1.0 140:1.0 142:152.0 143:478.0 145:98.0 146:11.0 147:7…	6912	C00474	HEBKCHPVOIAQTA-ZXFHETKHSA-N	2284	4526	1319	1441	278	1265	917	1854	1181	1372	2445	686	721	1613	581	1813	926	845	1445	1328	1573	1336	2807	958	684	1363	727	2259	1682	701	1459	2081	781	1062	1048	1629	2669	2226	1958	805	1796	894
putrescine	588119	174	21703	85:624.0 86:17614.0 87:1954.0 88:701.0 95:37.0 96:1.0 97:93.0 98:646.0 99:2310.0 100:8640.0 101:1171.0 102:973.0 103:9.0 110:382.0 111:26.0 112:811.0 113:463.0 114:1772.0 115:664.0 116:1599.0 117:894.0 118:197.0 124:16.0 125:39.0 126:2092.0 127:226.0 128:1088.0 129:243.0 130:4521.0 131:1582.0 132:862.0 140:655.0 141:77.0 142:1872.0 143:265.0 144:500.0 145:66.0 146:2422.0 153:32.0 156:175.0 158:65…	1045	C00134	KIDHWZJUCRJVML-UHFFFAOYSA-N	11212	8090	6650	11959	2229	2884	4343	9047	13887	15823	9575	3226	3327	8351	2338	7702	3638	3430	6438	6366	7579	11169	9767	2354	3599	4836	14068	4959	6972	2668	5344	5890	2167	3053	3389	4207	8293	12766	7310	4770	4523	2644
pseudo uridine	813899	217	1688	86:237.0 88:11.0 89:59.0 98:89.0 99:253.0 100:1259.0 101:467.0 102:246.0 103:1528.0 104:31.0 105:44.0 106:207.0 107:166.0 109:7.0 110:112.0 111:375.0 113:146.0 114:80.0 115:64.0 116:328.0 117:474.0 118:55.0 122:3.0 124:1.0 125:164.0 127:342.0 128:214.0 129:1201.0 130:286.0 131:481.0 132:107.0 133:1244.0 134:252.0 136:17.0 137:5.0 140:118.0 141:89.0 142:644.0 143:887.0 144:172.0 145:62.0 147:4539.…	15047	C02067	PTJWIQPHWPFNBW-GBNDHIKLSA-N	920	2316	1118	1454	633	708	1027	3383	1365	1640	1130	781	686	1268	203	1596	850	621	1189	1606	1088	1339	1863	616	1158	602	481	1587	1848	1199	1462	1373	786	624	582	1182	1125	2405	1227	2069	1262	933
propane-1,3-diol	214380	177	282	85:801.0 86:145.0 87:673.0 99:342.0 100:269.0 101:1134.0 102:390.0 103:1442.0 104:191.0 105:263.0 113:55.0 115:7165.0 116:474.0 119:330.0 129:59.0 130:5199.0 131:1969.0 133:1784.0 135:367.0 145:32.0 147:17505.0 148:2962.0 149:1307.0 150:157.0 151:34.0 163:52.0 164:30.0 176:36.0 177:1417.0 178:147.0 179:81.0 180:21.0 183:38.0 186:23.0 192:22.0 201:32.0 203:21.0 205:278.0 213:45.0 227:17.0 231:24.0…	10442	C02457	YPFDHNVEDLHUCE-UHFFFAOYSA-N	76006	691579	273540	206406	12947	178870	8534	65029	239733	36881	236261	7409	122160	105346	4940	221355	79902	11115	116715	14599	54857	80115	84425	7394	140874	15226	16083	217777	67034	8241	27456	161604	8245	9388	154572	41318	150676	176575	198937	10779	14838	178076
proline	364523	142	171970	85:1055.0 86:1908.0 87:916.0 88:634.0 95:165.0 96:356.0 97:345.0 99:1005.0 100:3118.0 101:1393.0 103:251.0 106:185.0 107:211.0 108:134.0 113:1037.0 114:294.0 115:1417.0 118:96.0 121:64.0 126:275.0 128:58.0 131:365.0 133:1875.0 140:1177.0 142:96461.0 143:13706.0 144:4081.0 145:234.0 147:1734.0 148:505.0 155:204.0 170:1119.0 174:120.0 175:34.0 176:111.0 181:141.0 184:74.0 196:36.0 204:70.0 215:33.0…	145742	C00148	ONIBWKKTOPOVIA-BYPYZUCNSA-N	46528	23135	8950	7980	2246	4623	5052	13369	9495	15217	9463	5237	4557	9574	3896	8437	3624	4704	8969	10073	7613	10173	15349	7254	3065	7931	5496	7079	13147	5298	11932	45863	4079	8224	6676	8678	13623	58464	8864	8726	8765	4417
pipecolinic acid	404121	156	2448	85:187.0 88:116.0 99:41.0 100:66.0 101:16.0 103:96.0 109:24.0 110:3.0 113:34.0 114:48.0 116:62.0 117:22.0 126:6.0 127:56.0 128:38.0 130:33.0 134:136.0 147:48.0 151:152.0 152:36.0 156:4170.0 157:475.0 158:163.0 168:30.0 171:57.0 181:23.0 184:125.0 186:10.0 193:50.0 216:8.0 227:24.0 230:88.0 231:22.0 299:135.0 300:78.0 304:20.0 318:8.0 363:26.0 391:1.0 400:3.0 407:6.0 410:5.0 435:5.0 467:3.0 487:21…	6931662	C00408	HXEACLLIILLPRG-RXMQYKEDSA-N	16271	16186	9612	6959	4073	3167	14475	10705	28198	11431	6690	5655	5025	18875	2632	6697	3807	14142	5336	5966	5917	8139	9296	6312	4607	5642	9415	5453	7507	4841	7115	7181	3668	8402	6426	12830	14230	15432	7714	7950	6087	2834
pinitol	624716	260	115876	85:27527.0 86:4683.0 87:14913.0 88:5884.0 89:254617.0 90:20627.0 91:17537.0 92:1460.0 93:1599.0 94:1068.0 95:4330.0 96:1471.0 97:4068.0 98:3359.0 99:22494.0 100:3764.0 101:35311.0 102:9344.0 103:180413.0 104:17703.0 105:17623.0 106:1685.0 107:2299.0 108:600.0 109:8287.0 110:1289.0 111:18539.0 112:2705.0 113:11331.0 114:2434.0 115:17660.0 116:44863.0 117:30996.0 118:5614.0 119:24018.0 120:2859.0 1…	164619		DSCFFEYYQKSRSV-FEPQRWDDSA-N	514	1496	1061	856	303	286	850	546	1001	1318	239	513	642	351	557	838	470	280	721	954	849	240	1005	720	142	209	1912	408	1148	782	681	305	697	376	278	867	1223	958	299	865	860	535
pimelic acid	523205	155	33429	85:401.0 86:767.0 87:6.0 88:84.0 93:6.0 95:185.0 96:65.0 97:1110.0 98:147.0 99:197.0 100:40.0 101:333.0 102:57.0 103:160.0 104:5.0 105:28.0 107:362.0 108:52.0 110:38.0 111:119.0 112:3.0 113:401.0 115:115.0 116:422.0 117:2566.0 118:134.0 119:71.0 122:1.0 124:204.0 125:2198.0 127:220.0 128:25.0 129:1610.0 130:615.0 131:483.0 133:564.0 134:57.0 135:84.0 137:56.0 138:18.0 139:8.0 140:14.0 141:43.0 14…	385	C02656	WLJVNTCWHIRURA-UHFFFAOYSA-N	1353	1003	798	666	222	525	788	1075	865	896	839	620	922	1013	527	510	336	649	556	699	639	636	819	713	410	588	742	628	1226	667	492	711	491	1298	716	1077	1317	876	420	809	661	584
phosphate	346324	314	131517	85:62377.0 86:17364.0 87:90707.0 88:45892.0 89:316918.0 90:16864.0 91:12259.0 92:1668.0 93:784.0 94:2240.0 95:6176.0 96:38.0 97:4758.0 99:26646.0 100:5496.0 101:314993.0 102:24790.0 103:858808.0 105:42393.0 106:1345.0 107:4327.0 108:786.0 111:4113.0 113:35252.0 114:3204.0 115:131011.0 116:37239.0 117:1311008.0 119:106949.0 121:9968.0 123:1144.0 127:1499.0 128:7726.0 129:85560.0 131:168123.0 132:6…	1004	C00009	NBIIXXVUZAFLBC-UHFFFAOYSA-N	806	1385	692	431	237	471	386	1399	389	732	1208	386	820	577	895	424	353	380	419	764	265	715	1897	305	432	251	360	1403	764	508	557	709	681	753	1759	322	666	1058	498	591	1074	369
phenylethylamine	513300	174	16890	86:5896.0 87:600.0 88:548.0 90:188.0 91:2636.0 92:206.0 93:1.0 97:1.0 98:48.0 99:129.0 100:2765.0 101:192.0 102:109.0 103:2633.0 104:279.0 107:378.0 108:74.0 110:55.0 113:65.0 114:106.0 116:481.0 121:196.0 122:31.0 124:2.0 127:165.0 128:135.0 129:158.0 130:745.0 134:29.0 135:9.0 139:10.0 143:120.0 144:297.0 146:47.0 155:163.0 158:53.0 160:164.0 161:9.0 162:213.0 172:80.0 174:6708.0 175:987.0 176:…	1001	C05332	BHHGXPLMPWCGHP-UHFFFAOYSA-N	540	3267	4020	632	371	232	743	625	2169	1255	1703	490	1129	2778	720	3880	699	543	1313	374	640	2581	1927	881	887	529	775	1516	1493	507	1381	1128	713	434	1172	542	2293	1527	1551	773	851	1053
phenylalanine	537804	192	33	85:116.0 86:960.0 87:386.0 88:130.0 89:524.0 90:333.0 91:7394.0 92:957.0 93:245.0 95:80.0 97:48.0 98:130.0 99:52.0 100:9746.0 101:1177.0 102:805.0 103:1034.0 104:243.0 105:388.0 107:71.0 113:39.0 114:39.0 115:219.0 116:165.0 117:780.0 118:464.0 119:424.0 120:416.0 121:430.0 122:59.0 123:39.0 129:97.0 130:1679.0 131:1133.0 132:1341.0 133:1146.0 134:336.0 135:293.0 136:49.0 138:34.0 139:49.0 140:25…	6140	C00079	COLNVLDHVKWLRT-QMMMGPOBSA-N	6479	10726	3288	5741	1560	1826	243	9071	3084	5594	7016	4154	3077	6751	1529	6306	2964	1727	6176	6533	2228	4745	7132	2749	2154	2250	2471	7108	7239	3255	7709	5137	3294	4491	2307	5708	10222	10536	3998	6231	4542	2696
phenylacetic acid	368081	164	1733	85:15.0 86:1825.0 87:567.0 88:240.0 89:6578.0 90:5347.0 91:20552.0 92:1827.0 93:126.0 94:19.0 95:266.0 97:74.0 100:1526.0 101:518.0 102:229.0 103:171.0 105:671.0 106:137.0 108:56.0 112:135.0 116:127.0 117:4352.0 118:2311.0 119:769.0 120:88.0 121:1111.0 122:24.0 123:38.0 124:38.0 130:280.0 131:53.0 132:343.0 133:940.0 135:497.0 136:21.0 137:6176.0 138:606.0 139:203.0 140:14.0 144:86.0 146:76.0 148…	999	C07086	WLJVXDMOQOGPHL-UHFFFAOYSA-N	1269	1289	781	496	174	563	528	990	1443	899	397	737	542	932	364	759	260	387	486	428	462	943	553	948	276	448	746	1089	1188	309	367	1346	301	2522	1743	837	1480	1017	624	423	717	588
pantothenic acid	690887	201	31356	86:142.0 87:115.0 88:61.0 89:123.0 91:147.0 93:29.0 97:25.0 98:459.0 100:211.0 101:202.0 102:407.0 103:6738.0 104:460.0 105:272.0 106:32.0 114:19.0 115:305.0 116:236.0 117:4122.0 118:351.0 119:205.0 120:33.0 121:29.0 122:19.0 124:194.0 128:128.0 129:1113.0 130:360.0 131:394.0 132:39.0 133:428.0 134:46.0 135:88.0 143:489.0 144:621.0 145:402.0 146:236.0 147:1702.0 148:191.0 149:222.0 156:34.0 157:2…	6613	C00864	GHOKWGTUZJEAQD-ZETCQYMHSA-N	449	364	221	257	83	112	217	276	249	282	190	158	203	174	73	160	108	168	206	285	227	170	241	115	152	202	169	93	220	170	204	85	91	145	107	223	368	311	251	61	194	109
panose	1189476	204	84382	88:137.0 89:780.0 90:89.0 95:39.0 97:93.0 99:89.0 100:141.0 101:402.0 102:210.0 103:3633.0 104:356.0 105:282.0 111:121.0 112:49.0 113:143.0 114:60.0 115:96.0 116:272.0 117:1771.0 118:80.0 120:50.0 123:39.0 125:91.0 127:344.0 129:1789.0 130:333.0 131:527.0 132:143.0 133:828.0 141:64.0 143:387.0 144:90.0 145:148.0 147:3308.0 148:744.0 150:76.0 151:55.0 153:120.0 154:28.0 155:263.0 156:94.0 157:274.…	94448		ZCLAHGAZPPEVDX-MQHGYYCBSA-N	3303	729	450	231	180	330	382	104	500	463	169	126	182	283	80	495	132	275	233	864	962	390	350	91	2947	624	264	309	474	163	209	3684	142	302	372	147	84	7568	181	190	319	115
oxoproline	485935	156	10	85:3305.0 86:3646.0 88:224.0 89:349.0 92:90.0 93:31.0 94:268.0 97:300.0 98:1005.0 99:1224.0 100:2213.0 101:88.0 102:773.0 103:769.0 104:198.0 105:507.0 106:72.0 108:279.0 109:95.0 110:674.0 111:220.0 112:3321.0 113:1081.0 114:1752.0 115:792.0 116:101.0 117:1281.0 118:207.0 119:332.0 122:383.0 123:65.0 124:48.0 126:536.0 127:49.0 128:356.0 129:115.0 130:114.0 131:2158.0 132:618.0 133:4526.0 134:75…	7405	C01879	ODHCTXKNWHHXJC-VKHMYHEASA-N	46435	21728	10703	20454	4795	6249	10778	19617	9262	17020	15054	12420	19221	11417	7295	13385	10194	6128	13478	16977	10073	17555	15636	8802	7939	8752	8584	19402	22427	12415	12962	28808	8414	18990	7506	14002	21419	49785	10595	21552	14886	6824
ornithine	619196	142	171971	85:723.0 86:2210.0 89:192.0 90:259.0 92:74.0 94:128.0 98:578.0 99:450.0 100:4187.0 101:103.0 102:1982.0 109:83.0 110:315.0 112:594.0 113:282.0 114:353.0 115:942.0 116:608.0 117:820.0 124:182.0 128:1141.0 130:499.0 131:1201.0 132:341.0 139:77.0 140:373.0 142:24823.0 143:2656.0 144:1067.0 147:2495.0 148:904.0 153:99.0 155:113.0 158:106.0 160:217.0 169:314.0 170:137.0 172:1044.0 173:40.0 174:7343.0 …	88747248	C00077	AHLPHDHHMVZTML-BYPYZUCNSA-N	7109	3161	2452	1824	866	1030	1580	2095	2755	3356	2907	1137	492	2383	788	2545	1316	808	2303	2253	2522	3994	3344	847	1159	2154	1086	1840	3130	1043	1930	3457	899	996	1403	1828	3311	9020	2726	2062	3135	962
oleamide	849710	144	20961	85:426.0 86:402.0 87:144.0 89:353.0 90:711.0 91:1369.0 92:194.0 93:400.0 94:235.0 95:556.0 96:526.0 97:627.0 98:214.0 99:199.0 100:1197.0 101:249.0 102:259.0 104:85.0 105:184.0 106:90.0 107:124.0 108:222.0 109:239.0 110:336.0 111:154.0 113:111.0 114:132.0 115:2827.0 116:11090.0 117:1116.0 118:448.0 119:161.0 120:59.0 121:55.0 122:381.0 123:147.0 124:172.0 125:88.0 126:316.0 127:230.0 128:10813.0 …	5283387	C19670	FATBGEAMYMYZAF-KTKRTIGZSA-N	127	81	82	477	133	48	86	501	105	116	304	487	27	217	0	653	386	40	401	581	58	367	389	62	308	97	42	314	666	418	449	429	234	48	46	276	73	736	52	654	24	303
octenoic acid	373630	117	103102	85:170.0 86:454.0 87:71.0 88:270.0 89:233.0 91:379.0 93:134.0 94:39.0 95:611.0 96:448.0 101:493.0 105:429.0 106:76.0 107:758.0 108:38.0 113:39.0 115:182.0 116:906.0 117:16696.0 118:1334.0 119:552.0 124:148.0 125:28.0 128:33.0 129:4186.0 130:401.0 131:4101.0 132:2979.0 133:842.0 143:19.0 145:3295.0 146:466.0 147:86.0 150:17.0 155:313.0 157:275.0 168:42.0 169:27.0 172:63.0 199:6183.0 200:657.0 201:…	5282715		IWPOSDLLFZKGOW-WAYWQWQTSA-N	2690	2070	1743	1153	432	1164	975	1619	1260	823	1257	994	2123	630	892	1285	562	707	781	1259	1033	1244	1542	952	769	928	1444	1574	1479	1183	920	1269	697	1661	1035	937	4760	1186	1182	1488	1085	851
nicotinic acid	366992	180	285	85:402.0 86:47.0 87:81.0 90:191.0 91:76.0 94:43.0 99:36.0 100:31.0 103:50.0 105:288.0 106:4046.0 107:327.0 109:67.0 110:145.0 118:33.0 122:66.0 123:45.0 126:72.0 129:143.0 134:280.0 135:48.0 136:4959.0 137:603.0 138:162.0 139:22.0 153:17.0 156:104.0 158:16.0 160:19.0 165:17.0 166:29.0 167:25.0 171:18.0 175:13.0 179:34.0 180:4823.0 181:551.0 182:132.0 184:156.0 195:164.0 196:32.0 198:40.0 200:20.0…	938	C00253	PVNIIMVLHYAWGP-UHFFFAOYSA-N	7369	10872	6790	6786	1804	3878	4545	8561	7052	9453	5438	3397	6194	5363	2433	6261	3728	2927	4916	7180	5557	5535	6542	2552	3765	3946	4769	7297	7331	4322	5309	5671	2376	6078	4027	5893	9594	8399	6586	5925	4792	3309
N-acetylmannosamine	723255	202	110343	85:627.0 86:261.0 87:21356.0 88:1373.0 89:5326.0 90:130.0 91:161.0 95:237.0 96:68.0 97:1088.0 98:343.0 99:1634.0 100:2143.0 101:1471.0 102:1075.0 103:9375.0 104:938.0 105:1028.0 107:87.0 108:134.0 109:278.0 111:454.0 112:509.0 113:954.0 114:629.0 115:703.0 116:3570.0 117:10573.0 118:1265.0 119:647.0 120:158.0 122:136.0 123:291.0 124:123.0 125:136.0 126:277.0 127:331.0 128:962.0 129:16447.0 130:32…	11096158		OVRNDRQMDRJTHS-OZRXBMAMSA-N	6509	7808	4108	2504	642	1563	3201	4499	2841	3843	1445	1631	2634	2404	1607	3089	1371	3358	2099	2813	2445	2037	4011	3385	1831	3118	3352	2752	4058	2169	3639	2779	2060	4318	3425	3225	7666	3151	2301	3193	6061	1818
N-acetyl-D-mannosamine	726375	319	17533	86:189.0 89:877.0 100:147.0 101:425.0 102:224.0 103:1593.0 112:28.0 113:50.0 114:268.0 115:13.0 116:268.0 117:1454.0 118:69.0 128:116.0 129:2071.0 130:92.0 131:37.0 133:161.0 140:38.0 142:45.0 143:159.0 144:162.0 147:2718.0 148:197.0 153:37.0 154:47.0 155:39.0 156:193.0 157:1409.0 158:242.0 159:491.0 160:33.0 161:11.0 168:43.0 169:39.0 170:77.0 171:223.0 172:82.0 173:335.0 174:102.0 175:4.0 181:5…	439281	C00645	OVRNDRQMDRJTHS-ZTVVOAFPSA-N	6806	1193	2551	649	159	210	2018	1107	342	242	365	304	961	633	1009	726	310	2387	296	449	186	579	790	595	617	388	2128	269	961	290	629	3737	560	2631	575	1039	2740	4536	228	730	1788	347
N-acetyl-D-galactosamine	720730	319	16829	85:5.0 87:21.0 89:522.0 90:3.0 91:16.0 92:2.0 96:5.0 99:15.0 100:381.0 101:81.0 102:1.0 103:551.0 104:46.0 105:18.0 107:5.0 109:4.0 112:43.0 113:156.0 114:271.0 116:297.0 117:1378.0 118:2.0 127:178.0 128:2.0 129:2030.0 130:131.0 131:17.0 133:111.0 135:22.0 136:1.0 137:1.0 139:11.0 141:32.0 142:43.0 143:40.0 145:60.0 147:2330.0 148:379.0 149:5.0 150:1.0 155:89.0 156:73.0 157:1463.0 158:237.0 159:6…	440552	C05021	OVRNDRQMDRJTHS-JAJWTYFOSA-N	3468	3639	1955	285	193	683	1571	1333	1382	1890	412	739	1186	622	727	783	705	1742	563	732	1196	560	1308	1577	490	1398	1613	1301	1687	575	1333	1253	738	1977	1707	1164	3613	1014	975	781	672	580
myo-inositol	730022	305	1741	85:113.0 86:491.0 87:31.0 88:19.0 89:298.0 90:43.0 95:6.0 99:170.0 100:411.0 101:320.0 102:164.0 103:3399.0 104:366.0 105:2.0 107:22.0 108:49.0 109:262.0 111:243.0 112:149.0 113:176.0 114:90.0 115:187.0 116:296.0 117:1042.0 118:228.0 119:212.0 121:1.0 123:6.0 124:38.0 125:22.0 126:73.0 127:67.0 128:163.0 129:4240.0 130:611.0 131:1566.0 132:262.0 133:3203.0 134:572.0 135:421.0 136:43.0 138:92.0 13…	892	C00137	CDAISMWEOUEBRE-UHFFFAOYSA-N	14772	2370	875	982	318	562	1446	1082	1088	2178	880	537	666	1139	602	951	363	701	765	2768	1660	1333	1121	654	322	1435	233	1082	1894	490	1042	13896	494	1283	888	1094	1349	17667	810	1024	1003	578
mucic acid	709842	333	6426	85:27.0 88:2.0 89:28.0 90:101.0 93:21.0 95:66.0 99:171.0 101:153.0 102:448.0 103:1679.0 104:125.0 105:13.0 106:2.0 107:23.0 110:36.0 111:100.0 115:17.0 117:651.0 118:112.0 121:8.0 124:1.0 128:77.0 129:1082.0 130:312.0 131:424.0 133:1205.0 134:12.0 135:82.0 136:4.0 137:3.0 139:2.0 140:41.0 141:17.0 142:106.0 143:1480.0 144:111.0 145:32.0 146:17.0 147:6387.0 148:679.0 149:640.0 150:1.0 152:3.0 153:…	3037582	C00879	DSLZVSRJTYRBFB-DUHBMQHGSA-N	247	279	157	267	44	540	63	258	95	105	257	144	105	56	769	111	98	91	315	226	28	41	187	65	271	120	214	857	176	141	170	115	108	260	158	166	292	155	148	127	287	84
montanic acid	1087377	117	84087	85:565.0 86:54.0 87:44.0 89:121.0 91:64.0 93:90.0 95:616.0 96:181.0 97:819.0 98:542.0 99:172.0 100:8.0 101:22.0 105:185.0 107:24.0 108:28.0 109:212.0 111:357.0 112:73.0 113:12.0 116:368.0 117:8406.0 118:752.0 119:300.0 121:123.0 123:28.0 125:48.0 129:3840.0 130:481.0 131:970.0 132:4101.0 133:1170.0 134:287.0 135:19.0 137:4.0 143:338.0 145:3044.0 146:313.0 148:1.0 154:30.0 157:2.0 159:182.0 160:35…	10470		UTOPWMOLSKOLTQ-UHFFFAOYSA-N	112	902	522	1185	372	434	644	1625	545	22	835	701	661	405	32	566	502	651	640	676	127	887	434	569	948	574	259	1444	764	1127	518	1098	615	58	542	394	981	1254	566	1083	801	529
methionine sulfoxide	637588	128	1678	85:111.0 86:364.0 88:603.0 89:480.0 90:1509.0 91:197.0 92:84.0 93:154.0 95:15.0 97:671.0 98:290.0 99:172.0 100:3967.0 101:724.0 102:1925.0 103:992.0 104:302.0 105:398.0 108:181.0 110:1218.0 111:125.0 112:950.0 113:82.0 114:1237.0 115:308.0 116:243.0 117:622.0 118:349.0 119:370.0 120:31.0 126:441.0 127:60.0 128:36136.0 129:5558.0 130:2232.0 131:472.0 132:667.0 133:2030.0 134:1330.0 136:77.0 138:1.…	158980	C02989	QEFRNWWLZKMPFJ-YGVKFDHGSA-N	5769	8302	3238	3935	1238	1800	2474	6506	3327	5331	4604	2338	1779	4816	1036	4888	2410	1726	3975	5007	3931	4587	4952	2954	1649	2729	1814	5148	6174	2541	5407	4627	2303	2064	2153	4094	6017	7739	4938	3614	4295	2053
mannose	645856	205	70	85:142.0 89:1499.0 90:197.0 97:127.0 100:159.0 101:419.0 103:3780.0 104:287.0 105:648.0 112:23.0 113:305.0 114:520.0 115:388.0 116:86.0 117:2228.0 118:207.0 119:568.0 124:18.0 125:22.0 129:3108.0 131:511.0 133:1928.0 134:567.0 135:210.0 141:65.0 143:275.0 144:234.0 147:7354.0 150:205.0 152:14.0 157:1447.0 158:309.0 159:104.0 160:3213.0 161:172.0 162:117.0 163:130.0 164:22.0 167:7.0 169:89.0 170:1…	18950	C00159	WQZGKKKJIJFFOK-QTVWNMPRSA-N	2142	2678	4277	221669	1195	1334	1717	3144	2491	2092	802	1134	765	1222	678	2022	959	1189	451	3210	11860	2376	2420	753	307453	2075	1196	179392	1334	261350	1096	1461	1053	938	739	1299	1188	4548	1522	1625	1778	157330
maltotriose	1176972	361	22127	86:12.0 89:143.0 94:19.0 101:227.0 102:15.0 103:521.0 110:35.0 111:7.0 112:3.0 116:24.0 117:105.0 118:58.0 121:25.0 122:29.0 123:44.0 129:565.0 133:89.0 135:62.0 140:15.0 141:38.0 143:85.0 145:13.0 147:736.0 148:48.0 149:56.0 151:22.0 155:50.0 157:42.0 160:63.0 163:57.0 164:3.0 165:13.0 167:38.0 168:3.0 169:297.0 171:22.0 173:21.0 174:1.0 175:50.0 177:57.0 178:53.0 181:33.0 183:10.0 187:19.0 189:…	439586	C01835	FYGDTMLNYKFZSV-DZOUCCHMSA-N	6668	1224	924	392	247	549	656	614	171	736	234	207	350	487	127	1018	122	475	413	1762	2050	859	653	156	5597	1075	415	114	838	270	424	7038	165	460	635	297	606	14737	344	276	502	240
maltose	946601	361	1979	85:18.0 86:40.0 87:38.0 89:640.0 90:50.0 94:3.0 95:51.0 96:226.0 97:52.0 98:60.0 99:10.0 100:262.0 101:31.0 102:157.0 103:2571.0 104:171.0 105:231.0 108:7.0 109:86.0 111:17.0 112:13.0 113:130.0 114:62.0 116:82.0 117:1560.0 118:98.0 119:98.0 125:5.0 127:10.0 128:39.0 129:1849.0 130:331.0 131:223.0 132:24.0 133:813.0 134:81.0 140:25.0 141:77.0 142:107.0 143:428.0 145:58.0 147:3256.0 148:427.0 149:3…	439186	C00208	GUBGYTABKSRVRQ-PICCSMPSSA-N	183473	43959	38377	14474	8544	30058	31142	27032	48687	26047	18233	8267	15721	17902	4269	22809	9087	22884	15136	71343	99006	13907	25164	3818	151093	20125	31610	17113	23783	16846	24472	111333	12122	19253	13842	12545	25913	369141	16211	11552	18529	10052
malic acid	463180	233	1391	85:66.0 87:316.0 88:106.0 89:148.0 90:42.0 95:37.0 99:129.0 101:4462.0 102:488.0 103:641.0 104:93.0 105:294.0 115:533.0 116:432.0 117:2305.0 118:259.0 119:501.0 120:70.0 121:62.0 124:21.0 129:385.0 131:1945.0 132:129.0 133:6850.0 134:1075.0 135:667.0 136:51.0 137:33.0 139:20.0 142:41.0 143:745.0 144:107.0 145:145.0 147:21089.0 148:2969.0 149:2528.0 150:99.0 151:286.0 153:24.0 158:12.0 159:29.0 16…	525	C00711	BJEPYKJPYRNKOW-UHFFFAOYSA-N	4305	2164	924	216	315	328	890	1144	786	2144	3274	649	942	837	445	405	442	378	939	1714	1258	1190	1519	855	432	871	742	1295	1889	792	935	1700	458	833	321	865	1610	4195	821	1160	669	213
maleic acid	365746	245	486561	85:72282.0 86:13877.0 87:30961.0 88:6161.0 89:18207.0 90:2221.0 91:2306.0 92:1524.0 94:998.0 95:2713.0 96:1461.0 97:7811.0 98:77584.0 99:39201.0 100:10438.0 101:20152.0 102:12743.0 103:49866.0 104:7841.0 105:21408.0 106:2695.0 107:2509.0 109:508.0 111:11912.0 112:2428.0 113:50456.0 114:5861.0 115:159938.0 116:20395.0 117:59055.0 118:9676.0 119:20411.0 120:2580.0 121:1798.0 122:243.0 124:258.0 125…	444266		VZCYOOQTPOCHFL-UPHRSURJSA-L	381	448	63	157	53	185	141	289	97	226	139	63	110	60	28	77	72	58	109	83	83	115	132	145	36	21	74	171	344	94	152	244	24	125	93	191	110	409	151	214	147	85
lyxose	540818	217	360841	86:84.0 87:151.0 88:150.0 89:2738.0 90:255.0 91:147.0 100:725.0 101:866.0 102:397.0 103:16183.0 104:1583.0 105:958.0 112:39.0 113:133.0 114:181.0 115:222.0 116:195.0 117:2331.0 118:244.0 119:285.0 120:38.0 127:111.0 128:36.0 129:1766.0 130:290.0 131:842.0 132:128.0 133:1834.0 134:293.0 135:187.0 138:20.0 142:84.0 143:261.0 144:52.0 145:129.0 146:52.0 147:5147.0 148:807.0 149:544.0 157:106.0 158:8…	439240	C00476	SRBFZHDQGSBBOR-AGQMPKSLSA-N	7511	10948	8992	4263	1959	2152	4461	6639	4558	11783	3169	3072	3777	4658	2805	6130	3635	4751	5158	5347	3112	3326	8497	3148	14155	3037	4876	1780	7199	2467	6548	4518	2416	4778	4400	5042	6574	3146	3562	3662	6924	1724
lyxitol	573587	217	233	85:649.0 86:59.0 87:142.0 88:75.0 89:607.0 95:25.0 97:25.0 99:247.0 100:57.0 101:550.0 102:92.0 103:6136.0 104:480.0 105:198.0 106:44.0 111:98.0 112:73.0 113:193.0 114:48.0 115:140.0 116:225.0 117:3144.0 118:289.0 119:258.0 120:15.0 127:102.0 129:2235.0 130:260.0 131:777.0 133:1341.0 134:87.0 135:42.0 141:89.0 143:195.0 144:16.0 145:61.0 147:6082.0 148:964.0 149:538.0 150:39.0 151:43.0 157:231.0 …	439255	C00532	HEBKCHPVOIAQTA-IMJSIDKUSA-N	1150	2708	1452	933	342	846	802	1457	1033	1759	1348	612	721	1208	133	1815	677	792	1103	1146	682	339	1831	719	684	972	843	1031	136	158	1236	858	561	938	775	1018	2669	3519	1039	1234	1432	356
lysine	662197	317	360160	85:4786.0 86:50806.0 87:6485.0 88:21649.0 89:2723.0 90:1721.0 94:1142.0 95:795.0 96:535.0 97:1150.0 98:3651.0 99:2928.0 100:47572.0 101:7430.0 102:13074.0 103:4519.0 104:946.0 106:143.0 107:120.0 108:162.0 109:304.0 110:594.0 111:231.0 112:11763.0 113:2727.0 114:12616.0 115:16345.0 116:6882.0 117:4303.0 118:1926.0 119:1449.0 120:195.0 121:379.0 123:316.0 124:795.0 125:493.0 126:4338.0 127:1011.0 …	5962	C00047	KDXKERNSBIXSRK-YFKPBYRVSA-N	7326	7893	3264	6754	1733	1542	2350	6964	3789	5652	6122	3179	2009	6575	1501	4711	2306	1240	5773	5609	4277	7127	6631	3047	1710	2779	2225	4439	6864	1922	5279	5239	2989	1914	2072	4593	6005	8951	4376	5269	4919	2498
leucine	346101	158	9	85:4635.0 86:3771.0 87:1723.0 88:653.0 90:216.0 92:322.0 93:257.0 94:240.0 95:264.0 96:604.0 97:648.0 98:1293.0 99:2270.0 100:16154.0 101:2483.0 102:35025.0 103:8176.0 104:1484.0 106:132.0 109:214.0 110:350.0 111:258.0 112:641.0 113:670.0 114:595.0 115:4531.0 116:6283.0 117:2966.0 118:912.0 119:1252.0 120:148.0 124:228.0 125:94.0 126:557.0 127:719.0 128:4500.0 129:1122.0 130:7269.0 131:3307.0 132…	6106	C00123	ROHFNLRQFUQHCH-YFKPBYRVSA-N	74019	108911	46618	46363	9859	25765	30851	74712	41847	77981	43914	25223	23413	36678	19002	46952	23253	25280	39593	45398	46308	37468	68741	30774	13307	32635	29599	50840	59476	23582	45376	41975	20249	35227	31888	43021	72823	69488	58161	33100	48495	22753
lactose	935458	191	385022	85:2135.0 87:1088.0 88:549.0 89:2857.0 93:337.0 94:477.0 95:477.0 97:1174.0 98:178.0 99:1393.0 101:6309.0 102:1324.0 103:35754.0 104:4036.0 105:1688.0 108:217.0 109:1718.0 111:1870.0 113:1960.0 114:837.0 115:2658.0 116:5603.0 117:13901.0 118:1918.0 119:1449.0 121:201.0 123:158.0 124:137.0 125:377.0 126:212.0 127:1520.0 128:1517.0 129:28891.0 130:4431.0 131:7806.0 132:1476.0 133:8166.0 134:1242.0 …	84571	C00243	GUBGYTABKSRVRQ-XLOQQCSPSA-N	1727	5265	1073	1056	357	599	1015	1559	1408	1977	891	594	930	861	626	1698	874	1441	913	990	699	1073	2056	555	86	911	1480	583	3742	557	2086	1084	853	846	795	1174	1374	1610	904	969	1768	704
lactic acid	215238	191	14705	85:55.0 86:49.0 87:370.0 88:626.0 89:198.0 90:20.0 91:45.0 92:10.0 93:35.0 94:17.0 95:9.0 96:21.0 98:19.0 99:5.0 100:4.0 101:323.0 102:244.0 103:143.0 104:29.0 105:26.0 106:91.0 107:57.0 108:26.0 109:8.0 113:16.0 114:3.0 115:133.0 116:84.0 117:5872.0 118:596.0 119:296.0 120:13.0 121:8.0 122:13.0 124:8.0 127:65.0 128:3.0 129:93.0 130:160.0 131:304.0 132:69.0 133:700.0 134:8.0 135:23.0 137:1.0 142:…	612	C01432	JVTAAEKCZFNVCJ-UHFFFAOYSA-N	30181	8439	12431	8022	3200	6108	13079	16120	10036	16089	9688	5283	8803	8381	5710	2930	4278	8092	5117	10975	14372	7102	7167	4677	4669	12932	8538	6761	9336	8526	6326	10008	4565	13671	6953	10705	13720	23032	7660	7064	8344	6942
isothreonic acid	489385	292	1679	85:304.0 86:391.0 88:631.0 89:4158.0 90:414.0 91:179.0 92:233.0 93:215.0 94:45.0 96:145.0 97:116.0 98:15.0 99:816.0 100:110.0 101:2762.0 102:21122.0 103:20966.0 104:2634.0 105:1408.0 106:64.0 107:560.0 108:290.0 109:71.0 110:395.0 111:105.0 113:1032.0 114:253.0 115:1508.0 116:877.0 117:33848.0 118:3267.0 119:2907.0 120:140.0 121:96.0 122:8.0 124:18.0 125:13.0 127:531.0 128:50.0 129:6995.0 130:178…	151152	C00639	JPIJQSOTBSSVTP-GBXIJSLDSA-N	2602	2836	1126	1558	552	1715	1561	4208	1128	2305	624	1250	1186	1351	915	1341	555	1891	1276	2904	2010	1232	2107	1510	713	2683	2313	2012	2781	1698	1143	1688	894	2555	847	2386	4224	1892	1316	2381	1747	765
isomaltose	983199	361	127715	87:1211.0 88:604.0 89:4249.0 90:267.0 91:161.0 92:118.0 93:181.0 94:152.0 95:320.0 96:360.0 97:526.0 98:240.0 100:1628.0 101:6670.0 102:1545.0 103:10592.0 104:885.0 105:2387.0 107:114.0 108:114.0 109:551.0 110:107.0 111:1453.0 112:323.0 113:908.0 115:449.0 116:1006.0 117:8267.0 118:577.0 119:1599.0 124:48.0 125:234.0 126:350.0 127:713.0 128:652.0 129:7394.0 130:2008.0 131:1916.0 132:620.0 133:609…	439193	C00252	DLRVVLDZNNYCBX-RTPHMHGBSA-N	421	136	156	144	73	171	215	139	182	192	87	64	19	101	20	115	61	136	161	157	194	94	178	35	268	156	104	139	135	156	52	255	67	117	50	114	21	592	79	82	176	93
isoleucine	358551	158	470901	85:32924.0 86:108370.0 87:52977.0 88:64258.0 89:54886.0 90:26355.0 91:23936.0 92:3983.0 93:341.0 96:10873.0 97:7512.0 98:18305.0 99:10233.0 100:237335.0 101:66147.0 102:132203.0 103:97791.0 104:31071.0 105:36805.0 106:6771.0 107:8049.0 108:2309.0 109:1958.0 112:10381.0 113:9544.0 114:52049.0 115:24264.0 116:19977.0 117:109451.0 118:36484.0 119:46836.0 120:875.0 121:527356.0 122:69018.0 123:22076.…	6306	C00407	AGPKZVBTJJNPAG-WHFBIAKZSA-N	51166	69575	26908	29375	6398	15393	18591	46397	24617	56354	25327	17561	15255	27027	11571	28853	16161	16290	27463	25483	33376	24368	46166	21951	8336	21910	17632	33820	37275	14877	31434	24423	13694	25563	21595	25867	49092	42837	33247	24544	33129	13885
isochenodeoxycholic acid	1099599	255	104398	85:286.0 86:99.0 89:250.0 90:86.0 91:3129.0 92:428.0 93:3298.0 94:724.0 95:2174.0 96:268.0 97:130.0 98:66.0 99:154.0 101:522.0 102:116.0 103:769.0 105:3044.0 106:613.0 107:2518.0 108:359.0 109:1232.0 110:78.0 111:139.0 113:158.0 114:58.0 115:544.0 116:1005.0 117:3905.0 118:505.0 119:1817.0 120:449.0 121:1247.0 122:382.0 123:354.0 124:54.0 125:83.0 127:251.0 128:310.0 129:4569.0 130:708.0 131:1629…	10133		RUDATBOHQWOJDD-BSWAIDMHSA-N	271	1375	913	1367	679	435	604	1536	705	850	457	616	1137	456	528	960	752	419	485	819	589	1864	408	795	1150	820	676	2604	585	2343	664	782	1332	866	639	660	1336	1510	815	1558	940	581
inosine	897184	230	1728	85:163.0 86:64.0 97:4.0 99:41.0 101:305.0 103:1289.0 106:14.0 111:59.0 113:48.0 115:238.0 116:92.0 117:269.0 129:3413.0 130:316.0 131:520.0 134:189.0 142:6.0 143:110.0 144:7.0 145:89.0 147:473.0 153:24.0 157:39.0 163:23.0 166:12.0 169:201.0 171:4.0 174:37.0 189:2.0 193:773.0 194:49.0 195:1.0 201:420.0 202:29.0 203:3.0 204:4.0 207:213.0 209:266.0 215:14.0 216:5.0 217:1674.0 218:322.0 219:156.0 230…	6021	C00294	UGQMRVRMYYASKQ-KQYNXXCUSA-N	400	875	324	817	365	265	289	1448	425	469	319	479	125	288	111	764	253	120	558	433	112	973	736	507	680	141	106	1025	960	791	805	2892	800	256	312	294	366	2306	489	1031	517	541
indole-3-lactate	764079	202	390397	85:444.0 88:82.0 93:562.0 98:2672.0 99:397.0 100:151.0 102:683.0 103:415.0 105:150.0 106:86.0 115:522.0 117:416.0 120:61.0 125:33.0 127:108.0 128:271.0 129:831.0 130:1029.0 131:634.0 132:302.0 133:615.0 134:42.0 140:85.0 142:388.0 143:138.0 144:158.0 145:353.0 146:127.0 147:2739.0 148:571.0 149:215.0 153:26.0 154:62.0 156:176.0 158:86.0 160:83.0 162:56.0 164:36.0 168:77.0 170:236.0 171:61.0 172:1…	92904		XGILAAMKEQUXLS-UHFFFAOYSA-N	185	1057	611	261	70	53	238	35	663	290	614	76	250	873	80	486	22	117	257	436	224	477	391	125	32	63	195	213	354	67	347	288	167	89	241	166	271	418	474	155	249	168
indole-3-acetate	684929	202	69	85:142.0 87:38.0 89:42.0 91:40.0 100:21.0 101:105.0 102:208.0 105:43.0 115:43.0 116:34.0 119:53.0 121:26.0 128:130.0 129:377.0 130:199.0 131:197.0 133:47.0 145:101.0 148:147.0 157:44.0 160:50.0 161:30.0 167:14.0 169:17.0 170:37.0 172:34.0 174:29.0 184:57.0 186:179.0 187:57.0 200:136.0 201:41.0 202:3519.0 203:606.0 204:162.0 217:45.0 226:14.0 228:28.0 276:55.0 319:239.0 320:67.0 321:16.0 330:17.0 …	802	C00954	SEOVTRFCIGRIMH-UHFFFAOYSA-N	1103	828	624	1317	118	293	331	598	431	787	423	311	367	591	199	666	481	303	413	626	1935	1051	1176	421	161	514	478	793	715	408	851	550	284	360	433	773	1089	1211	1202	608	448	230
hypoxanthine	619128	265	1663	85:17650.0 86:12163.0 87:3151.0 88:967.0 89:1497.0 90:1362.0 91:1011.0 92:2327.0 93:2705.0 94:2109.0 95:8249.0 96:4731.0 97:4274.0 98:10523.0 99:10631.0 100:18705.0 101:4328.0 102:2856.0 103:1825.0 104:825.0 105:732.0 106:877.0 107:1246.0 108:1010.0 109:1929.0 110:7804.0 111:16720.0 112:8157.0 113:3184.0 114:2386.0 115:2768.0 116:1782.0 117:3672.0 118:1096.0 119:3047.0 120:887.0 121:1152.0 122:16…	790	C00262	FDGQSTZJBFJUBT-UHFFFAOYSA-N	869	3647	2184	2888	1305	946	1266	6093	1166	1091	4308	2321	2130	3923	804	3551	1471	563	3061	5710	1262	4849	3231	1233	1668	1360	1140	5030	1998	2815	4209	2960	2502	1043	921	3152	4356	4108	1771	3581	1253	1386
hydroquinone	422583	239	16709	85:15.0 86:19.0 88:14.0 91:275.0 94:176.0 95:72.0 96:114.0 97:3.0 98:65.0 110:71.0 112:755.0 113:60.0 120:6.0 123:15.0 124:34.0 130:1.0 134:225.0 135:23.0 138:35.0 140:20.0 144:12.0 147:267.0 167:13.0 174:41.0 182:51.0 196:25.0 211:51.0 212:37.0 223:305.0 224:15.0 225:20.0 237:5.0 239:2779.0 240:576.0 241:199.0 254:1651.0 255:346.0 256:81.0 258:5.0 261:4.0 299:12.0 301:9.0 316:15.0 327:20.0 333:7…	785	C00530	QIGBRXMKCJKVMJ-UHFFFAOYSA-N	563	739	400	334	248	270	285	1270	359	1379	227	502	764	229	268	295	471	300	685	784	302	839	396	171	437	194	282	505	852	217	693	548	153	677	239	184	716	313	325	877	275	282
hydrocinnamic acid	435454	104	20902	86:63.0 91:1145.0 95:19.0 97:37.0 99:104.0 100:175.0 103:353.0 104:3338.0 105:440.0 111:28.0 113:29.0 115:122.0 118:50.0 119:36.0 120:28.0 121:28.0 125:41.0 130:63.0 132:44.0 135:49.0 146:14.0 147:793.0 150:15.0 158:22.0 160:55.0 163:51.0 168:45.0 169:37.0 170:18.0 183:18.0 184:30.0 186:39.0 188:37.0 190:36.0 198:26.0 200:7.0 207:364.0 209:11.0 211:24.0 213:27.0 216:41.0 219:18.0 220:23.0 222:206…	107		XMIIGOLPHOKFCH-UHFFFAOYSA-N	121181	84393	72496	73439	33717	53761	90408	126925	118154	134009	57330	78318	61918	140121	36115	121970	36385	103380	63912	48844	101366	91209	70092	45156	61834	113846	74115	124581	102696	43211	57374	81306	32939	120474	73480	125501	152007	77745	138493	118237	58954	46335
hexuronic acid	667373	160	4554	85:209.0 86:138.0 88:682.0 89:1276.0 90:42.0 91:290.0 92:40.0 93:62.0 95:157.0 97:343.0 98:187.0 99:94.0 100:117.0 101:506.0 102:533.0 103:960.0 104:6.0 105:780.0 107:90.0 108:8.0 109:195.0 110:46.0 111:190.0 112:6.0 113:192.0 114:283.0 115:385.0 117:357.0 118:42.0 119:105.0 127:38.0 128:156.0 129:885.0 130:376.0 131:441.0 132:5.0 133:1378.0 134:249.0 135:228.0 137:19.0 141:7.0 142:42.0 143:2086.…	152867		IAJILQKETJEXLJ-UHFFFAOYSA-N	5971	9420	1072	595	190	2206	1781	1636	4917	441	817	258	2304	658	1398	1025	660	156	917	567	2537	793	1216	674	578	1761	2192	393	873	382	518	782	118	882	2138	285	5545	1246	529	379	4677	568
guanosine	954962	324	1966	85:1543.0 86:695.0 87:960.0 88:305.0 89:2775.0 90:249.0 91:343.0 93:203.0 94:284.0 95:499.0 96:239.0 97:2078.0 98:737.0 99:4070.0 100:2326.0 101:4073.0 102:1037.0 103:34450.0 104:3406.0 105:1568.0 106:62.0 107:214.0 109:142.0 110:455.0 111:1465.0 112:454.0 113:1897.0 114:483.0 115:8354.0 116:2447.0 117:6988.0 118:924.0 119:1155.0 120:232.0 121:117.0 122:147.0 123:259.0 124:207.0 125:458.0 126:538…	6802	C00387	NYHBQMYGNKIUIF-UUOKFMHZSA-N	138	1050	298	913	355	252	206	1144	352	200	426	303	122	455	27	645	334	82	315	743	283	952	564	404	604	101	69	1062	749	813	857	871	781	87	274	392	194	2102	598	221	537	562
guanine	744307	352	2519	85:485.0 86:288.0 87:42.0 89:317.0 95:86.0 98:175.0 99:1474.0 100:782.0 101:980.0 102:75.0 103:1581.0 104:106.0 105:14.0 110:49.0 111:272.0 112:15.0 113:289.0 114:183.0 115:231.0 116:930.0 117:753.0 118:116.0 119:40.0 122:16.0 124:27.0 125:94.0 126:14.0 127:102.0 128:117.0 129:1922.0 130:538.0 131:1046.0 132:378.0 133:1248.0 135:247.0 137:42.0 138:19.0 139:86.0 140:23.0 141:220.0 142:118.0 143:24…	764	C00242	UYTPUPDQBNUYGX-UHFFFAOYSA-N	67	781	215	377	253	190	269	1318	275	87	880	464	206	1054	27	486	295	38	447	1458	237	978	451	278	523	250	65	1707	285	752	655	423	725	81	280	620	235	1080	312	375	393	408
glycolic acid	227409	177	18228	86:54.0 87:18.0 88:223.0 91:17.0 95:5.0 99:3.0 100:52.0 101:27.0 102:2371.0 103:259.0 107:421.0 108:12.0 110:254.0 111:4.0 116:138.0 117:797.0 118:232.0 119:36.0 120:30.0 128:19.0 129:67.0 130:218.0 131:416.0 132:203.0 133:578.0 134:528.0 135:212.0 145:22.0 146:20.0 147:5456.0 148:881.0 149:494.0 159:3.0 161:210.0 162:6.0 173:956.0 174:58.0 175:18.0 177:675.0 178:165.0 179:2.0 184:133.0 185:18.0 …	757	C00160	AEMRFAOFKBGASW-UHFFFAOYSA-N	13521	15046	9032	6416	2872	6121	4123	10971	5627	13651	6423	4754	8613	3058	4494	8796	2966	5714	5764	7071	8626	6966	9207	6143	1771	9505	7460	1103	13145	6912	6849	7904	4634	9795	6267	3612	15874	8934	6515	7234	6933	5588
glycine	368707	248	6	85:2882.0 86:87494.0 87:10917.0 88:4018.0 89:822.0 92:65.0 93:42.0 94:27.0 95:426.0 96:50.0 97:67.0 99:1489.0 100:53029.0 101:10140.0 102:5892.0 103:928.0 105:1276.0 110:146.0 113:1787.0 114:44.0 115:2820.0 116:1864.0 117:12472.0 118:47.0 119:3422.0 122:40.0 123:85.0 125:63.0 129:156.0 130:9640.0 131:7466.0 132:862.0 133:31722.0 134:5661.0 135:2633.0 144:2949.0 145:349.0 146:1208.0 147:26782.0 14…	750	C00037	DHMQDGOQFOQNFH-UHFFFAOYSA-N	15676	15208	6088	7328	1491	3390	4735	8638	6701	11289	6477	3432	4071	6760	2700	6692	3428	3104	5940	6269	7336	6267	10040	4498	2484	5197	5163	6669	7915	3944	6693	7933	3217	5897	4556	5232	9236	15046	7692	6051	8228	3073
glycerol-3-galactoside	800205	204	100875	85:119.0 86:50.0 88:92.0 89:704.0 90:63.0 97:170.0 99:209.0 101:1588.0 102:180.0 103:7466.0 104:638.0 105:274.0 113:140.0 114:16.0 115:228.0 116:505.0 117:2068.0 118:19.0 119:111.0 129:3086.0 130:248.0 131:1536.0 132:221.0 133:1744.0 135:112.0 136:31.0 141:23.0 143:419.0 144:45.0 147:6254.0 148:466.0 149:464.0 150:25.0 158:13.0 159:168.0 169:405.0 172:18.0 175:156.0 189:502.0 190:237.0 191:1005.0…	16048618	C05401	NHJUPBDCSOGIKX-NTXXKDEISA-N	6664	6683	4977	3058	1799	3074	3082	6017	3473	4236	2535	2044	2641	4195	2154	3472	1808	3201	3860	5415	5037	3533	4778	2322	3100	3734	5541	3387	4971	3537	3830	4829	2588	4468	2315	3643	6702	5238	3323	3434	3377	2371
glycerol	344466	205	30	85:1069.0 86:1979.0 87:2157.0 88:1086.0 89:5466.0 90:494.0 91:283.0 94:134.0 97:170.0 99:483.0 100:547.0 101:7688.0 102:1229.0 103:30772.0 104:2994.0 105:1697.0 106:143.0 108:135.0 109:140.0 111:130.0 112:89.0 113:993.0 114:232.0 115:2539.0 116:2329.0 117:35562.0 118:3659.0 119:3831.0 120:444.0 121:441.0 122:107.0 123:185.0 124:113.0 128:225.0 129:5116.0 130:612.0 131:6207.0 132:1094.0 133:25238.…	753	C00116	PEDCQBHIVMGVHV-UHFFFAOYSA-N	225530	209458	140312	118887	47014	89523	109049	162917	114738	150159	104556	67221	91905	134117	96910	125781	78887	83675	97497	164083	113326	104960	159982	67005	55798	87555	153698	109017	161132	81772	140330	135016	53675	129753	112831	121287	205928	237083	127211	110496	102756	69287
glyceric acid	377495	189	48	87:199.0 89:698.0 90:111.0 93:56.0 98:33.0 99:176.0 100:63.0 101:1315.0 102:3672.0 103:4054.0 104:371.0 105:293.0 106:106.0 107:60.0 108:48.0 113:36.0 114:94.0 115:261.0 116:366.0 117:2480.0 119:409.0 122:34.0 130:941.0 131:1036.0 133:4658.0 135:416.0 142:23.0 147:8908.0 148:1388.0 149:813.0 157:22.0 158:22.0 159:33.0 161:42.0 162:30.0 163:86.0 166:42.0 175:382.0 176:31.0 177:220.0 189:3993.0 190…	439194	C00258	RBNPOMFGQQGHHO-UWTATZPHSA-N	9143	9220	4914	5153	1752	4113	5145	9309	4793	8221	3668	3353	3698	5008	2773	4389	2036	5248	3552	7759	5249	3608	7181	4943	2210	6351	5724	4686	7765	4431	3961	4506	2796	6624	3961	6520	7773	6381	3973	6168	5569	3351
glutaric acid	421596	261	16952	85:4857.0 86:408.0 87:632.0 88:1429.0 89:752.0 92:72.0 93:162.0 94:11.0 95:581.0 97:15164.0 98:1176.0 99:2227.0 101:4169.0 102:981.0 103:27.0 106:67.0 107:367.0 110:432.0 111:140.0 113:709.0 114:83.0 115:2230.0 116:9480.0 117:5385.0 118:622.0 119:88.0 123:1269.0 124:368.0 126:294.0 127:328.0 128:231.0 129:14698.0 130:6115.0 131:3690.0 132:878.0 133:5237.0 138:106.0 140:284.0 141:16.0 142:59.0 143…	743	C00489	JFCQEDHGNNZCLN-UHFFFAOYSA-N	3604	6146	190	2270	830	1198	2342	1879	3860	3565	2243	2106	2243	3682	1180	2093	1243	1667	2283	1704	1517	1723	2306	1944	914	1453	2475	1649	4843	1756	1704	2089	1131	1410	2194	2378	3718	2822	2234	2836	2213	1909
glutamic acid	529100	246	28	85:1143.0 86:983.0 87:725.0 88:453.0 89:313.0 90:36.0 91:51.0 95:189.0 96:269.0 97:224.0 98:467.0 99:626.0 100:5243.0 101:1252.0 102:493.0 103:1043.0 104:79.0 105:259.0 108:335.0 109:58.0 110:448.0 111:44.0 112:737.0 113:669.0 114:1398.0 115:911.0 116:669.0 117:712.0 118:217.0 119:303.0 120:26.0 122:179.0 123:41.0 125:90.0 126:202.0 127:190.0 128:17149.0 129:3445.0 130:1476.0 131:1330.0 132:969.0…	33032	C00025	WHUUTDBJXJRKMK-VKHMYHEASA-N	8573	10692	4054	4194	1034	1462	2452	3585	3763	6895	5467	2027	2603	6040	1782	4168	2300	1086	3965	4602	4125	5067	5444	3080	1212	2528	1711	2654	7133	2090	5131	5602	1608	1781	1710	4278	7437	11391	4316	3359	3090	1839
glucose-1-phosphate	594647	217	3167	85:385.0 86:98.0 87:248.0 88:286.0 89:468.0 90:224.0 92:20.0 95:218.0 99:284.0 101:1180.0 103:1916.0 104:47.0 107:220.0 109:96.0 110:193.0 111:260.0 112:20.0 113:386.0 114:41.0 115:209.0 116:863.0 117:2309.0 118:189.0 119:243.0 125:12.0 126:151.0 128:127.0 129:1571.0 130:306.0 131:508.0 132:123.0 133:2331.0 134:352.0 135:130.0 136:1.0 139:40.0 140:858.0 141:105.0 142:138.0 143:915.0 144:125.0 145…	65533	C00103	HXXFSFRBOHSIMQ-VFUOTHLCSA-N	1082	852	983	326	110	316	231	637	331	1281	300	206	213	365	364	392	274	1220	449	473	487	210	1378	619	660	364	355	383	654	322	1162	682	271	723	243	581	1376	1200	315	591	555	346
glucose	650867	319	5	85:8086.0 86:11427.0 87:11651.0 88:7928.0 89:100314.0 90:8478.0 91:4620.0 92:397.0 93:206.0 94:821.0 95:652.0 96:898.0 97:3635.0 98:2475.0 99:9503.0 100:22000.0 101:34521.0 102:17924.0 103:194583.0 104:19618.0 105:50627.0 106:5040.0 107:1934.0 108:375.0 109:525.0 110:1483.0 111:3999.0 112:3200.0 113:7268.0 114:21434.0 115:15337.0 116:11291.0 117:146841.0 118:15191.0 119:15558.0 120:1398.0 121:846…	64689	C00221	WQZGKKKJIJFFOK-VFUOTHLCSA-N	513845	391770	296004	172262	88228	175791	219659	328275	258710	278414	177326	86131	131781	203485	67368	238209	86230	172931	305995	317334	299417	228141	449509	98681	220191	251059	166581	124969	287686	199236	197419	308940	149932	186070	112506	162701	375859	653057	139003	187945	220492	123307
gluconic acid	693148	333	7501	87:39.0 89:155.0 99:15.0 100:306.0 101:268.0 102:393.0 103:2729.0 104:264.0 105:196.0 109:2.0 111:2.0 113:144.0 116:8.0 117:1117.0 118:12.0 127:30.0 129:1186.0 130:285.0 131:546.0 132:183.0 133:997.0 134:13.0 137:1.0 139:7.0 140:38.0 141:4.0 142:28.0 143:746.0 144:263.0 145:25.0 147:6161.0 148:1144.0 149:642.0 150:39.0 151:46.0 153:74.0 154:66.0 155:3.0 157:599.0 159:89.0 160:27.0 161:88.0 164:14…	6857417	C00800	RGHNJXZEOKUKBD-QTBDOELSSA-N	247	1846	2071	481	167	157	193	689	566	506	190	659	744	148	525	470	679	225	326	528	169	150	252	75	695	511	377	788	143	589	369	455	106	542	105	179	503	1015	112	947	587	592
galacturonic acid	669400	333	131445	85:1361.0 86:2529.0 88:750.0 89:21261.0 90:1552.0 91:867.0 92:119.0 93:210.0 94:209.0 95:161.0 98:431.0 99:2655.0 100:2868.0 101:4337.0 102:5377.0 103:12489.0 104:1477.0 105:12704.0 106:1273.0 107:408.0 109:208.0 110:156.0 111:792.0 112:799.0 113:1649.0 114:4067.0 115:3182.0 116:3013.0 117:3204.0 118:790.0 119:2407.0 120:446.0 121:317.0 122:92.0 125:201.0 126:859.0 127:1358.0 128:1637.0 129:8961.…	441476	C08348	AEMOLEFTQBMNLQ-DTEWXJGMSA-N	5025	8291	3039	1934	607	1886	1570	1294	4255	2286	6250	781	2092	2815	1152	3949	2153	827	2614	2552	2201	4235	7076	662	1660	1444	1849	1725	8570	832	2620	1163	1640	836	1738	1264	4970	2820	1072	1422	4279	925
galactose	647344	319	18170	86:108.0 88:33.0 98:14.0 103:1972.0 104:148.0 105:366.0 106:62.0 111:15.0 114:33.0 115:4.0 117:1013.0 118:89.0 124:2.0 129:1498.0 130:194.0 131:323.0 133:272.0 143:92.0 145:5.0 147:2937.0 148:388.0 149:260.0 150:41.0 157:927.0 158:88.0 160:1205.0 161:85.0 162:28.0 163:43.0 174:29.0 175:8.0 176:2.0 182:4.0 184:5.0 186:19.0 189:367.0 190:11.0 191:326.0 192:88.0 193:25.0 201:22.0 202:12.0 205:2672.0…	439357	C00984	WQZGKKKJIJFFOK-PHYPRBDBSA-N	9098	302338	3708	147098	75786	164349	2558	7981	222284	3850	3035	1421	119179	2095	2482	182647	2399	3316	261707	2044	2357	2920	4637	5163	512	3697	4027	115728	246484	3190	168663	2819	3475	6952	5700	7851	285677	563020	1539	2869	193193	2371
galactinol	1048207	204	3164	85:504.0 87:206.0 88:67.0 89:595.0 90:16.0 94:20.0 95:26.0 97:180.0 98:69.0 99:428.0 100:134.0 101:2639.0 102:391.0 103:16711.0 104:1541.0 105:703.0 109:557.0 111:94.0 113:493.0 114:136.0 115:758.0 116:1036.0 117:3841.0 118:364.0 119:475.0 125:62.0 127:358.0 128:9.0 129:17159.0 130:1889.0 131:3123.0 132:308.0 133:2849.0 134:279.0 135:300.0 136:52.0 137:9.0 139:170.0 140:57.0 141:234.0 142:301.0 1…	11727586	C01235	VCWMRQDBPZKXKG-ZNVDUFQESA-N	4230	2282	781	563	503	593	591	1414	578	867	503	726	293	639	387	878	478	743	727	1078	632	1063	896	1139	688	499	1156	474	1496	824	884	3526	827	974	367	1147	1478	6302	1117	1017	990	680
fumaric acid	390775	245	1718	85:548.0 86:69.0 87:80.0 91:65.0 95:3.0 98:3.0 99:1019.0 100:367.0 101:132.0 102:16.0 106:51.0 108:90.0 109:6.0 110:342.0 111:15.0 112:22.0 113:317.0 114:50.0 115:339.0 117:96.0 118:146.0 123:15.0 124:26.0 126:329.0 128:72.0 130:753.0 131:100.0 132:16.0 133:591.0 135:211.0 136:56.0 140:10.0 141:129.0 142:57.0 143:926.0 144:124.0 146:48.0 147:5175.0 148:610.0 149:671.0 151:31.0 152:3.0 153:7.0 154…	444972	C00122	VZCYOOQTPOCHFL-OWOJBTEDSA-N	3385	3563	1630	1607	486	643	1200	1719	1689	2581	1822	1139	1292	1856	878	914	760	320	1049	1777	1199	1834	1996	1205	648	498	621	1390	2259	1219	1295	1747	544	1218	1005	1654	1784	3170	1493	1548	520	833
fucose	578299	160	3009	85:191.0 89:328.0 91:5.0 98:6.0 100:250.0 101:182.0 103:132.0 105:64.0 107:33.0 117:5349.0 118:423.0 119:197.0 127:28.0 129:429.0 130:344.0 131:248.0 133:363.0 134:138.0 143:112.0 147:658.0 148:60.0 159:12.0 160:926.0 161:309.0 162:4.0 171:31.0 174:36.0 189:39.0 191:27.0 204:79.0 205:9.0 206:19.0 217:28.0 219:124.0 223:10.0 231:37.0 233:151.0 235:13.0 277:238.0 278:54.0 293:13.0 299:12.0 321:80.0…	439650	C02095	SHZGCJCMOBCMKK-FPRJBGLDSA-N	25509	17775	7930	6192	1461	3170	5745	8594	4061	6537	5001	1811	4604	5912	3631	6837	3771	7835	5047	11076	3472	4414	12367	7410	4540	5556	7796	6599	5220	4000	14324	8725	7098	10074	9534	10271	18125	9937	3927	5065	21792	1951
fructose	639442	307	21	85:1065.0 86:372.0 87:1570.0 88:1347.0 89:11886.0 90:1027.0 91:450.0 94:125.0 95:108.0 96:150.0 97:341.0 98:337.0 99:854.0 100:2150.0 101:3537.0 102:951.0 103:87115.0 104:8453.0 105:4107.0 106:219.0 110:160.0 111:332.0 112:91.0 113:824.0 114:1370.0 115:1277.0 116:899.0 117:11742.0 118:1067.0 119:1473.0 120:185.0 121:95.0 124:47.0 125:43.0 126:175.0 127:390.0 129:7908.0 130:1485.0 131:4620.0 132:6…	439709	C02336	RFSUNEUAIZKAJO-ARQDHWQXSA-N	53067	4354	2877	2308	945	1659	3976	4343	2546	4329	2014	1493	1507	2127	1426	2012	1126	3152	2496	3764	3403	4155	4933	1537	1263	5516	3203	1318	3821	2381	2906	39291	1388	2036	1710	2318	3470	76946	1690	2664	3749	1059
ethanolamine	344654	174	145646	85:2059.0 86:1995.0 87:3579.0 88:1633.0 89:4822.0 90:546.0 91:3397.0 92:180.0 93:911.0 94:218.0 95:309.0 96:312.0 98:835.0 100:2435.0 102:2596.0 103:12158.0 104:2647.0 105:7271.0 106:864.0 107:5136.0 108:946.0 109:1985.0 112:262.0 113:683.0 114:189.0 115:12037.0 116:1637.0 119:7703.0 120:1165.0 121:6079.0 122:1065.0 123:2736.0 124:579.0 125:395.0 126:678.0 131:5046.0 133:34097.0 134:5104.0 135:12…	700	C00189	HZAXFHJVJLSVMW-UHFFFAOYSA-N	42528	52551	29387	23692	7050	9959	15368	24165	31349	42103	22827	12943	17894	43311	10290	33988	14762	11388	26535	19248	21871	27871	40868	15340	9864	15765	19209	20228	38929	11166	27806	24005	11862	13371	22824	21519	36851	46702	28838	20206	27809	17884
epsilon-caprolactam	353069	170	3101	85:3527.0 86:4140.0 87:584.0 88:310.0 89:178.0 90:77.0 92:69.0 93:133.0 94:788.0 95:1631.0 96:9852.0 97:922.0 98:563.0 99:1266.0 100:3522.0 101:560.0 102:1140.0 104:121.0 108:40.0 109:61.0 110:210.0 111:195.0 112:430.0 113:668.0 114:248.0 115:442.0 116:2077.0 117:158.0 118:177.0 119:56.0 121:27.0 124:57.0 125:76.0 126:242.0 127:629.0 128:1076.0 129:519.0 131:354.0 135:55.0 137:46.0 138:80.0 139:6…	7768	C06593	JBKVHLHDHHXQEQ-UHFFFAOYSA-N	66725	244048	162716	112938	31587	62500	18574	93361	142402	64206	152818	24173	88549	116735	15579	145912	78254	14402	92231	42771	34360	174201	99543	14571	74405	26354	37959	86677	105152	27784	53545	98936	34719	12932	81102	73623	137701	125366	90861	37850	56247	107782
enterolactone	985432	180	127668	85:59.0 89:402.0 90:257.0 91:443.0 92:32.0 95:145.0 98:40.0 99:39.0 101:77.0 103:607.0 104:90.0 105:790.0 107:158.0 109:77.0 111:54.0 112:32.0 113:46.0 114:90.0 115:561.0 116:166.0 117:306.0 118:35.0 120:33.0 121:114.0 123:67.0 127:134.0 129:377.0 130:58.0 132:83.0 133:217.0 135:264.0 137:42.0 144:22.0 145:53.0 147:623.0 149:785.0 150:169.0 151:189.0 152:57.0 155:74.0 157:52.0 159:147.0 161:158.0…	114739	C18165	HVDGDHBAMCBBLR-PBHICJAKSA-N	946	1799	1777	1381	498	1270	1421	2892	1309	1842	747	1680	1708	2230	1828	1513	664	1097	1318	2309	1237	1805	2013	1262	1125	1040	1364	2205	1490	2394	1425	1986	1286	2767	1651	2118	2640	3369	1220	1209	2142	1446
dihydro-3-coumaric acid	582960	192	384891	85:6652.0 86:1183.0 89:25089.0 90:7183.0 92:2449.0 94:1610.0 95:11242.0 99:2823.0 100:3400.0 101:5397.0 102:9116.0 103:30006.0 104:7900.0 105:36716.0 106:3271.0 107:992.0 108:431.0 109:2781.0 113:795.0 115:14122.0 116:5401.0 117:72622.0 118:8301.0 119:9858.0 120:2712.0 121:6202.0 122:325.0 123:1296.0 127:2337.0 128:2864.0 129:10632.0 130:3262.0 131:18239.0 132:2511.0 133:18972.0 134:3697.0 135:20…	91	C11457	QVWAEZJXDYOKEH-UHFFFAOYSA-N	39539	88262	59306	33318	11055	13546	1575	28387	5204	43215	25433	2332	23867	7203	18856	25008	19525	6735	28367	36802	30438	45742	33318	37078	2657	31735	45763	29395	18933	23548	28134	21817	22129	36377	35062	1006	56148	40837	33105	1233	41892	16840
deoxycholic acid	1106875	255	114648	85:547.0 86:120.0 87:216.0 88:121.0 89:518.0 91:4875.0 92:464.0 93:4870.0 94:631.0 95:3302.0 96:180.0 97:350.0 99:223.0 101:665.0 102:68.0 103:871.0 104:157.0 105:4838.0 106:564.0 107:3674.0 108:368.0 109:1502.0 110:117.0 111:115.0 113:193.0 114:61.0 115:649.0 116:930.0 117:5273.0 118:557.0 119:2667.0 120:495.0 121:1582.0 122:437.0 123:268.0 124:85.0 125:104.0 127:277.0 128:386.0 129:5214.0 130:6…	222528	C04483	KXGVEGMKQFWNSR-LLQZFEROSA-N	5812	24621	16673	25444	12413	5395	12047	30157	12996	14096	7028	10680	19405	7966	7863	16672	13261	6307	10515	12115	10185	29497	8316	16083	19048	10391	12798	48290	8712	36795	13049	13986	26626	19245	11590	11744	21396	29647	17338	27812	18136	10427
dehydroabietic acid	850374	239	8917	86:3.0 91:5.0 95:52.0 100:123.0 103:154.0 113:7.0 115:48.0 116:270.0 117:458.0 118:31.0 128:458.0 129:250.0 130:43.0 131:210.0 138:6.0 141:353.0 142:165.0 143:325.0 144:453.0 152:58.0 153:66.0 154:107.0 155:66.0 157:196.0 158:79.0 159:89.0 165:156.0 166:55.0 167:86.0 169:91.0 170:38.0 171:308.0 173:234.0 177:29.0 178:30.0 179:24.0 181:24.0 183:94.0 184:22.0 186:29.0 187:73.0 191:34.0 195:36.0 197…	94391	C12078	NFWKVWVWBFBAOV-MISYRCLQSA-N	135	1508	1086	972	452	84	1046	129	1062	1435	78	791	902	28	598	1205	718	67	156	1293	978	98	1210	755	97	66	75	485	1271	1008	893	103	795	108	119	915	1373	1065	119	1283	1173	834
cytosine	486724	254	2186	85:305.0 86:945.0 88:631.0 89:66.0 91:93.0 92:12.0 93:60.0 94:50.0 95:688.0 96:493.0 97:996.0 98:12707.0 99:1818.0 100:5096.0 101:1193.0 102:433.0 103:101.0 104:99.0 105:431.0 106:204.0 107:67.0 108:20.0 109:92.0 110:178.0 111:229.0 112:504.0 113:1713.0 114:980.0 115:589.0 116:686.0 117:327.0 118:47.0 120:75.0 123:207.0 124:149.0 125:2555.0 126:219.0 127:121.0 128:47.0 129:459.0 130:1719.0 131:51…	597	C00380	OPTASPLRGRRNAP-UHFFFAOYSA-N	331	618	318	154	161	257	307	534	313	336	362	284	296	460	133	593	272	239	107	512	261	532	365	248	335	463	240	615	467	150	399	446	420	532	188	307	553	455	309	510	377	441
citrulline	621404	157	1712	85:138.0 86:318.0 89:143.0 90:82.0 91:114.0 92:81.0 95:62.0 97:103.0 98:473.0 99:700.0 100:1254.0 101:216.0 102:109.0 103:52.0 104:50.0 107:195.0 108:36.0 109:94.0 110:101.0 111:43.0 113:64.0 114:128.0 115:311.0 116:35.0 117:38.0 118:54.0 120:48.0 122:24.0 124:39.0 126:87.0 127:262.0 128:173.0 129:140.0 130:668.0 132:139.0 133:229.0 134:91.0 138:26.0 140:306.0 141:1077.0 142:2134.0 143:284.0 144:…	9750	C00327	RHGKLRLOHDJJDR-BYPYZUCNSA-N	1365	2331	1208	1623	436	495	546	636	730	1300	1150	800	327	1477	246	1444	864	425	1123	1666	1344	1507	1039	675	613	747	520	1687	1687	918	1358	1332	684	541	645	1247	1185	1817	1440	1016	1281	701
caproic acid	227179	173	17664	85:240.0 86:247.0 88:292.0 90:108.0 91:68.0 92:65.0 93:256.0 94:24.0 96:1.0 97:109.0 98:110.0 99:222.0 100:6.0 107:655.0 108:5.0 110:421.0 111:48.0 113:553.0 114:55.0 116:283.0 117:3391.0 118:17.0 119:157.0 122:22.0 123:1.0 124:11.0 126:127.0 127:163.0 128:84.0 129:683.0 130:765.0 131:1193.0 132:706.0 135:9.0 136:217.0 140:70.0 145:243.0 146:58.0 150:21.0 153:2.0 161:21.0 173:3321.0 174:366.0 175…	8892	C01585	FUZZWVXGSFPDMH-UHFFFAOYSA-N	9569	10480	6839	5262	2040	4206	4358	6612	5136	5971	5487	3218	3414	4122	3140	5314	2477	4341	3639	5370	6078	5166	4309	3530	3097	2572	3489	5396	4940	3435	3748	5999	2650	5994	5279	3596	4943	4220	4472	3577	3516	3914
capric acid	451790	229	726	85:361.0 86:211.0 87:97.0 88:188.0 89:198.0 91:72.0 92:53.0 93:28.0 95:596.0 97:211.0 98:268.0 99:154.0 100:272.0 101:339.0 102:103.0 105:195.0 107:56.0 108:74.0 109:24.0 111:141.0 112:93.0 115:176.0 116:533.0 117:8029.0 118:528.0 119:291.0 122:50.0 123:33.0 125:55.0 126:57.0 129:3117.0 130:404.0 131:2042.0 132:1733.0 133:413.0 134:170.0 136:42.0 138:29.0 139:27.0 143:208.0 145:657.0 150:34.0 152…	2969	C01571	GHVNFZFCNZKVNT-UHFFFAOYSA-N	3288	2545	1414	928	577	1491	2353	2477	2457	4239	1663	1558	2231	1035	1522	1537	986	2433	1137	2568	2186	2151	2054	1680	1390	2186	1928	1386	1940	2453	1577	919	1496	6067	1248	1735	3526	1928	1939	2445	2017	827
cadaverine	631457	174	1661	85:5066.0 86:90202.0 87:9563.0 88:12245.0 89:1089.0 90:312.0 93:5.0 95:178.0 96:159.0 97:1143.0 98:4199.0 99:4660.0 100:46278.0 101:7513.0 102:10440.0 103:2705.0 104:659.0 105:9.0 106:310.0 108:4.0 109:158.0 110:577.0 111:439.0 112:15199.0 113:4665.0 114:6934.0 115:4758.0 116:7847.0 117:7818.0 118:1746.0 119:419.0 120:50.0 122:56.0 123:104.0 124:1379.0 125:251.0 126:3955.0 127:382.0 128:4739.0 12…	273		VHRGRCVQAFMJIZ-UHFFFAOYSA-N	11820	3622	6072	11744	1817	1847	2882	8365	9866	12173	9564	2228	1652	9328	1300	6610	2981	3598	12902	5166	6017	8943	12506	1686	2292	7066	4873	4983	2959	1641	5737	4768	2176	2236	2732	2771	8875	7054	8869	4784	3371	1550
butyrolactam	277199	142	2047	85:20.0 86:58.0 88:236.0 89:101.0 99:89.0 100:965.0 101:112.0 102:36.0 107:15.0 108:64.0 110:113.0 112:60.0 113:20.0 114:80.0 115:83.0 116:36.0 134:97.0 140:21.0 142:4184.0 143:458.0 144:89.0 155:31.0 156:217.0 157:779.0 158:23.0 173:153.0 184:27.0 185:7.0 199:33.0 213:132.0 302:10.0 306:2.0 314:3.0	12025		HNJBEVLQSNELDL-UHFFFAOYSA-N	4718	6155	3987	3036	939	2282	2522	3697	4322	3776	3425	1599	3028	3555	1392	4428	1793	1897	230	2833	2329	3347	4279	2090	1547	1831	2613	3685	4412	2434	1904	2483	1444	2670	2457	3267	4675	4933	3324	3017	2412	2301
butane-2,3-diol	205778	117	485	86:129.0 87:1127.0 88:621.0 94:64.0 101:985.0 102:817.0 103:711.0 104:132.0 105:215.0 106:25.0 110:70.0 113:133.0 115:634.0 116:608.0 117:34024.0 118:3483.0 119:1369.0 120:52.0 125:36.0 127:157.0 129:384.0 131:1115.0 132:285.0 133:2648.0 135:67.0 138:16.0 139:52.0 141:34.0 142:52.0 144:30.0 145:56.0 147:9540.0 148:2021.0 149:1454.0 150:98.0 157:44.0 161:36.0 166:51.0 167:48.0 170:14.0 171:19.0 17…	262	C03046	OWBTYPJTUOEWEK-UHFFFAOYSA-N	11607	142269	30152	36585	2087	34429	5859	9749	48195	8722	45910	3835	22273	18230	3383	43915	14419	4590	27295	5224	8288	8941	7934	2806	25221	5991	4250	43984	52383	4972	3713	27061	2533	6448	6409	6335	23564	45417	35563	6396	4804	34873
beta-alanine	435564	248	148	85:228.0 86:3117.0 87:240.0 90:32.0 93:32.0 95:19.0 99:386.0 100:1891.0 101:337.0 102:313.0 103:237.0 104:118.0 107:63.0 113:116.0 114:91.0 117:236.0 119:17.0 120:39.0 129:105.0 130:635.0 133:1533.0 134:301.0 135:92.0 137:24.0 142:51.0 146:224.0 147:2196.0 148:431.0 160:346.0 161:56.0 162:41.0 164:29.0 168:16.0 170:19.0 172:67.0 173:3.0 174:3380.0 175:583.0 176:292.0 181:27.0 187:19.0 188:94.0 18…	239	C00099	UCMIRNVEIXFBKS-UHFFFAOYSA-N	5718	4854	3399	2755	735	3146	2438	3660	4474	5026	2113	1545	1524	5911	1159	3376	1886	2437	2181	1952	5439	3085	3969	468	1280	7443	2518	2809	1262	1753	3807	3270	999	2644	3111	2923	947	3323	2055	3003	3346	698
benzoic acid	339954	179	209671	91:246.0 92:101.0 93:171.0 95:68.0 97:61.0 104:71.0 105:20772.0 106:1553.0 107:275.0 110:102.0 118:74.0 119:213.0 121:280.0 122:98.0 135:12922.0 136:1718.0 137:461.0 178:71.0 179:14739.0 180:2023.0 181:628.0 193:251.0 194:871.0 195:121.0 196:35.0 323:21.0	20144841	C00180	WPYMKLBDIGXBTP-UHFFFAOYSA-N	30016	25193	18092	12719	6664	13497	17888	25298	20014	21402	13849	11637	15554	9651	11234	13622	9654	16323	8935	19955	14955	14623	15814	11510	9220	15424	22189	16370	19406	15028	11222	11866	9160	30310	11679	14266	45925	18274	15769	19556	15797	8408
behenic acid	919293	117	382585	85:11890.0 86:2544.0 87:2201.0 88:1513.0 89:7696.0 90:1046.0 91:2233.0 92:441.0 93:5573.0 94:900.0 95:14418.0 96:3012.0 97:16137.0 98:12358.0 99:6110.0 100:991.0 101:4097.0 102:1076.0 103:5732.0 104:438.0 105:4818.0 106:563.0 107:2851.0 108:452.0 109:4899.0 110:854.0 111:8062.0 112:2863.0 113:1469.0 114:413.0 115:2419.0 116:11506.0 117:208933.0 118:19530.0 119:8601.0 120:435.0 121:2720.0 122:370.…	8215	C08281	UKMSUNONTOPOIO-UHFFFAOYSA-N	173926	1939	1166	1071	487	973	960	1981	1275	1005	743	891	4608	562	675	824	785	806	684	1010	732	1027	872	518	1293	787	716	1535	1343	1237	686	1300	601	1852	1042	550	2693	218300	1035	1064	1386	558
azelaic acid	610551	317	329430	85:4024.0 86:2227.0 87:401.0 88:1079.0 91:2867.0 92:570.0 93:4066.0 95:1934.0 96:1467.0 97:5855.0 98:622.0 99:2736.0 100:1110.0 101:2248.0 102:958.0 103:2192.0 107:1747.0 109:3699.0 110:597.0 111:502.0 115:1692.0 116:8089.0 117:17525.0 118:1600.0 119:528.0 121:182.0 123:1047.0 124:1220.0 125:894.0 127:1231.0 129:16201.0 130:2038.0 131:3372.0 133:6408.0 135:1140.0 136:356.0 142:187.0 143:2329.0 14…	19347555	C08261	BDJRBEYXGGNYIS-UHFFFAOYSA-N	1518	916	852	531	254	529	889	830	749	998	651	525	1369	880	464	881	334	838	278	139	777	673	594	442	193	536	672	519	1235	491	784	1090	581	1313	511	1042	1571	1394	660	872	675	502
aspartic acid	480387	232	79	87:91.0 96:51.0 97:57.0 98:86.0 99:100.0 100:3071.0 101:325.0 102:140.0 103:85.0 115:76.0 117:579.0 118:67.0 129:72.0 130:177.0 132:82.0 133:399.0 134:83.0 142:92.0 147:1028.0 148:289.0 149:74.0 160:33.0 163:47.0 164:28.0 173:22.0 174:51.0 188:319.0 189:76.0 190:42.0 202:314.0 203:31.0 204:79.0 216:94.0 218:511.0 219:116.0 220:18.0 232:2572.0 233:417.0 234:183.0 235:21.0 267:39.0 291:15.0 306:42.…	5960	C00049	CKLJMWTZIZZHCS-REOHCLBHSA-N	3354	3415	1136	2281	437	644	1026	1264	1120	1762	1923	874	1019	1783	507	970	1100	354	1000	1907	594	1269	1524	1431	614	519	546	798	2828	738	1824	2426	640	800	480	1458	1584	4094	1086	1640	1270	570
alanine	243971	116	34178	85:333.0 86:2106.0 87:467.0 88:280.0 89:5.0 90:53.0 91:138.0 92:168.0 93:215.0 94:1333.0 95:43.0 96:6.0 98:74.0 99:48.0 100:4652.0 101:1063.0 102:1419.0 103:3674.0 104:501.0 105:328.0 106:3.0 108:75.0 109:236.0 110:175.0 112:94.0 114:926.0 115:860.0 116:84295.0 117:10442.0 118:3671.0 119:545.0 120:126.0 121:65.0 122:38.0 123:90.0 124:32.0 125:42.0 126:107.0 127:278.0 128:1618.0 129:278.0 130:1195…	5950	C00041	QNAYBMKLOCPYGJ-REOHCLBHSA-N	193465	194469	110702	93736	27732	63254	68042	155458	84255	164479	86565	59692	53263	93779	46214	99334	53708	70047	89553	90588	112178	92749	139963	65650	40556	99755	72478	93510	123737	62022	95533	101101	50575	90183	75143	92239	171318	69415	103810	85402	115335	51785
adipic acid	474435	111	125	85:2037.0 86:2852.0 87:703.0 88:641.0 89:904.0 90:27.0 91:64.0 92:167.0 93:122.0 94:58.0 95:60.0 96:79.0 97:441.0 99:4029.0 100:405.0 101:502.0 102:524.0 105:259.0 107:59.0 108:26.0 109:187.0 110:362.0 111:58622.0 112:3744.0 113:1086.0 114:171.0 115:1351.0 116:2824.0 117:11244.0 118:1055.0 119:703.0 120:50.0 123:10.0 124:19.0 125:208.0 126:57.0 128:229.0 129:9390.0 130:2687.0 131:1989.0 132:910.0…	196	C06104	WNLRTRBMVRJNCN-UHFFFAOYSA-N	10091	13473	8173	6054	2035	3524	6210	6046	8398	10838	7459	3835	10640	8090	4439	7103	3049	4587	4279	6438	5670	5673	5624	4608	3156	4464	7028	4365	8076	4508	5386	4546	3526	9736	4331	7825	12993	7295	5606	5445	5284	4660
adenosine	918039	236	290	85:353.0 86:112.0 89:208.0 95:41.0 98:54.0 99:460.0 100:35.0 101:439.0 102:88.0 103:2553.0 104:236.0 105:110.0 109:159.0 111:217.0 113:236.0 115:473.0 116:284.0 117:469.0 119:106.0 120:28.0 126:71.0 129:719.0 130:43.0 131:300.0 132:124.0 133:869.0 134:103.0 135:182.0 136:60.0 137:23.0 138:121.0 139:38.0 142:46.0 143:329.0 144:32.0 145:58.0 147:1456.0 148:317.0 149:320.0 151:23.0 153:75.0 155:49.0…	60961	C00212	OIRDTQYFTABQOQ-KQYNXXCUSA-N	636	2318	910	1676	523	595	818	1573	1614	1848	561	559	600	1212	300	1514	785	715	858	1359	1181	1279	1351	1222	603	672	130	1468	1788	1152	1406	1423	828	979	767	1122	1359	1753	1617	1835	1717	1375
adenine	646701	264	16805	85:54.0 86:321.0 89:1488.0 90:133.0 93:347.0 98:87.0 99:756.0 100:1997.0 101:198.0 102:25.0 103:6633.0 104:1287.0 105:1860.0 109:62.0 110:219.0 111:200.0 113:321.0 114:523.0 116:1348.0 117:506.0 121:161.0 122:80.0 123:239.0 128:119.0 129:1675.0 130:525.0 131:379.0 133:1394.0 137:80.0 138:66.0 139:31.0 141:189.0 142:302.0 146:278.0 147:8308.0 149:2849.0 150:76.0 152:58.0 155:355.0 157:2692.0 158:5…	190	C00147	GFFGJBXGBJISGV-UHFFFAOYSA-N	1991	858	259	1237	353	259	380	1401	490	274	949	318	384	2200	124	1171	526	158	783	1181	283	1072	2159	367	449	177	144	2185	823	719	1565	1055	847	223	486	1655	683	1755	389	1084	579	746
6-deoxyglucose	573663	117	85102	85:1382.0 86:894.0 87:839.0 88:367.0 89:5317.0 90:407.0 91:305.0 95:82.0 96:126.0 97:153.0 98:192.0 99:868.0 100:2605.0 101:2321.0 102:1181.0 103:5551.0 104:561.0 105:2504.0 106:242.0 107:146.0 108:149.0 109:70.0 110:120.0 111:250.0 112:338.0 113:533.0 114:1548.0 115:2124.0 116:1054.0 117:90320.0 118:9236.0 119:3823.0 120:191.0 121:50.0 122:58.0 124:133.0 125:98.0 126:205.0 127:703.0 128:771.0 12…	441480	C08352	PNNNRSAQSRJVSB-JGWLITMVSA-N	50158	51109	30803	17239	9174	22107	21530	32039	21984	32356	32220	11730	16079	27978	12957	45452	15871	18202	23807	27892	22099	34878	44275	13922	23247	21479	24025	17092	40791	15413	30766	17087	14583	18251	17969	22122	44541	25323	17945	19558	31262	14668
5-ketogluconate	666566	189	112716	85:179.0 89:1599.0 90:9.0 100:256.0 101:124.0 102:267.0 103:2300.0 104:192.0 105:393.0 114:546.0 115:151.0 116:68.0 117:516.0 118:12.0 119:243.0 127:18.0 128:64.0 129:390.0 130:387.0 131:489.0 132:28.0 133:1374.0 134:304.0 135:46.0 142:242.0 143:573.0 144:31.0 147:4414.0 148:689.0 149:390.0 150:75.0 151:5.0 156:10.0 163:120.0 170:130.0 171:18.0 172:243.0 173:724.0 174:97.0 175:75.0 177:49.0 189:3…	5460352	C01062	IZSRJDGCGRAUAR-MROZADKFSA-N	1282	641	758	335	243	396	336	454	321	744	297	283	536	625	349	252	496	400	293	1041	559	715	1584	305	343	192	478	398	1702	371	759	711	268	552	356	403	1017	5798	430	582	1127	358
5-aminovaleric acid	536657	174	1698	85:189.0 86:2159.0 87:251.0 97:75.0 98:42.0 99:58.0 100:1189.0 101:180.0 102:422.0 107:116.0 109:25.0 112:223.0 114:52.0 115:46.0 116:194.0 117:280.0 123:29.0 125:1.0 126:134.0 128:21.0 129:828.0 130:249.0 131:289.0 132:190.0 133:45.0 135:16.0 146:99.0 148:253.0 152:19.0 154:184.0 156:230.0 157:40.0 158:71.0 160:40.0 170:64.0 172:165.0 174:8981.0 175:1547.0 176:642.0 177:54.0 186:31.0 188:42.0 19…	138	C00431	JJMDCOVWQOJGCB-UHFFFAOYSA-N	16005	21763	9952	10724	2701	6397	9113	13112	11750	18298	6493	5843	6293	11660	4652	10007	4734	6873	7886	7015	49711	8949	12661	7676	4177	10437	10501	12597	16887	5959	8846	10003	4357	9550	8861	12871	16259	10192	13562	10321	10942	6859
4-hydroxyphenylacetic acid	542795	179	31555	85:74.0 89:848.0 90:484.0 91:340.0 93:30.0 95:3.0 97:50.0 98:40.0 101:1.0 102:542.0 104:207.0 105:301.0 107:207.0 109:9.0 112:6.0 113:36.0 114:37.0 116:22.0 117:97.0 119:14.0 121:91.0 123:17.0 130:32.0 133:307.0 134:89.0 135:516.0 136:71.0 137:25.0 142:12.0 145:27.0 147:753.0 149:559.0 150:125.0 151:12.0 153:1.0 161:273.0 162:35.0 163:909.0 164:2215.0 165:409.0 166:53.0 169:9.0 171:18.0 172:6.0 1…	127	C00642	XQXPVVBIMDBYFF-UHFFFAOYSA-N	1626	1207	718	537	197	346	707	784	643	1032	345	1100	901	1356	368	842	296	422	585	452	647	777	688	1349	121	535	729	1259	2371	390	377	1648	326	2608	2488	1259	1449	1006	410	517	1077	674
4-hydroxybenzoate	537925	223	34016	85:234.0 86:343.0 87:138.0 88:10.0 89:445.0 90:153.0 91:1213.0 92:426.0 94:40.0 95:138.0 97:24.0 99:110.0 100:926.0 102:103.0 103:924.0 104:382.0 105:205.0 107:273.0 108:181.0 109:237.0 110:52.0 111:54.0 112:151.0 113:137.0 114:118.0 115:619.0 116:25.0 117:1204.0 118:246.0 119:2.0 120:165.0 121:272.0 122:78.0 126:804.0 128:1.0 129:116.0 130:67.0 131:85.0 132:195.0 133:25.0 134:349.0 135:418.0 136…	135	C00156	FJKROLUGYXJWQN-UHFFFAOYSA-N	1783	2605	1871	1325	459	907	1515	1807	1770	1420	940	1152	1423	1211	984	1000	622	1269	787	1360	1177	1285	1551	912	92	903	1825	370	1587	1179	1178	1658	740	1849	1404	1405	1734	1692	1328	1180	931	101
4-aminobutyric acid	488730	304	1842	85:2931.0 86:36127.0 88:1868.0 89:824.0 90:367.0 91:21.0 92:27.0 93:383.0 94:61.0 95:474.0 96:289.0 97:896.0 98:1926.0 99:2673.0 100:23284.0 101:4921.0 102:4701.0 103:1487.0 104:675.0 105:715.0 106:24.0 107:184.0 108:203.0 109:406.0 110:716.0 111:335.0 112:2089.0 113:1884.0 114:3527.0 115:3212.0 116:3300.0 117:5040.0 118:1020.0 119:1376.0 120:195.0 121:54.0 122:39.0 123:55.0 124:233.0 125:201.0 1…	119	C00334	BTCSSZJGUNDROE-UHFFFAOYSA-N	2503	2013	1181	778	321	533	432	1094	1185	1578	700	343	636	1365	407	379	246	553	899	968	1018	1252	1103	577	33	385	825	593	1297	690	762	1725	497	738	988	721	1263	2835	854	599	936	772
3-hydroxyphenylacetic acid	527648	164	32360	88:403.0 89:1968.0 90:785.0 91:466.0 92:69.0 94:4.0 95:264.0 96:6.0 97:9.0 98:68.0 99:48.0 100:15.0 101:501.0 102:233.0 103:1057.0 104:282.0 105:1724.0 106:281.0 107:122.0 108:247.0 109:95.0 110:133.0 111:66.0 112:213.0 113:330.0 114:171.0 115:2107.0 116:239.0 117:2387.0 118:279.0 119:250.0 121:128.0 122:5.0 123:17.0 124:48.0 126:30.0 127:55.0 128:255.0 129:2636.0 130:687.0 131:1253.0 132:157.0 1…	12122	C05593	FVMDYYGIDFPZAX-UHFFFAOYSA-N	1856	2329	1774	1282	633	877	1356	1706	1714	1310	1694	1051	932	2113	922	1384	686	1696	1436	2149	1052	1367	1311	1248	121	1063	1445	1185	1782	1077	1533	1209	752	1893	938	2092	3479	1538	1380	907	795	847
3-hydroxybenzoic acid	507599	267	125835	87:158.0 88:65.0 89:1516.0 90:603.0 91:5819.0 92:1803.0 93:476.0 94:59.0 95:610.0 96:132.0 97:398.0 98:223.0 103:916.0 104:798.0 105:1461.0 106:183.0 107:564.0 108:48.0 109:168.0 111:447.0 112:338.0 115:345.0 118:337.0 119:954.0 120:279.0 121:715.0 122:708.0 123:258.0 124:49.0 125:81.0 126:3555.0 127:92.0 130:33.0 131:633.0 132:72.0 133:1525.0 134:357.0 135:2141.0 136:320.0 137:291.0 147:1505.0 1…	7420	C00587	IJFXRHURBJZNAO-UHFFFAOYSA-N	3464	7038	3710	2821	1182	1627	3835	5838	5288	5099	2392	2403	2710	4115	1720	2809	1474	4204	3094	2998	2130	2399	3275	3066	1745	2414	4751	2355	4709	2136	2504	3976	1708	4941	3376	4662	5345	3748	2257	3614	3538	2402
3-aminoisobutyric acid	452655	248	12265	85:597.0 86:13016.0 87:1490.0 88:949.0 89:797.0 90:166.0 92:362.0 93:86.0 98:30.0 100:7092.0 101:1294.0 102:1025.0 103:128.0 105:276.0 107:6192.0 108:70.0 112:39.0 113:827.0 114:1152.0 115:687.0 116:561.0 117:328.0 118:776.0 119:537.0 120:118.0 122:127.0 125:28.0 126:183.0 129:421.0 131:2577.0 132:376.0 133:6354.0 135:228.0 136:597.0 140:81.0 142:450.0 144:69.0 145:74.0 146:715.0 147:7387.0 148:1…	64956	C05145	QCHPKSFMDHPSNR-UHFFFAOYSA-N	123	133	31	46	11	24	22	65	62	69	25	48	19	72	8	59	10	51	71	36	78	15	99	30	13	28	45	65	63	35	21	52	29	67	41	35	68	63	77	1085	39	48
3,6-anhydro-D-galactose	588886	231	102714	85:192.0 86:135.0 87:64.0 88:217.0 89:4369.0 90:296.0 91:328.0 92:63.0 93:171.0 94:173.0 95:2021.0 96:291.0 97:94.0 98:608.0 99:333.0 100:613.0 101:2506.0 102:326.0 103:4816.0 104:494.0 105:1735.0 106:197.0 107:96.0 108:60.0 109:30.0 110:66.0 111:435.0 112:245.0 113:287.0 114:68.0 115:458.0 116:580.0 117:2812.0 118:407.0 119:583.0 121:215.0 122:64.0 123:123.0 124:59.0 125:104.0 126:952.0 127:256.…	16069996	C06474	WZYRMLAWNVOIEX-BGPJRJDNSA-N	940	1230	641	636	160	383	302	614	692	736	529	302	482	620	278	517	32	389	437	653	387	616	846	283	79	348	429	581	596	319	557	515	243	470	364	486	676	683	447	548	469	297
3,4-dihydroxybenzoic acid	620200	193	16806	89:294.0 91:134.0 93:177.0 95:84.0 99:23.0 101:1.0 105:717.0 106:34.0 107:597.0 108:35.0 109:434.0 110:81.0 114:14.0 116:27.0 119:71.0 121:58.0 122:15.0 123:183.0 127:81.0 130:7.0 133:258.0 134:189.0 135:133.0 136:54.0 137:2319.0 138:203.0 139:29.0 141:73.0 142:124.0 143:107.0 144:53.0 149:8.0 151:103.0 152:33.0 157:315.0 160:202.0 161:42.0 162:19.0 163:433.0 164:141.0 165:2034.0 166:273.0 167:72…	72	C00230	YQUVCSBJEUQKSH-UHFFFAOYSA-N	759	1585	1470	741	373	505	1162	1119	937	760	752	561	522	1521	441	962	483	788	599	1375	588	1330	625	821	319	727	972	1340	943	656	1003	943	695	758	849	952	1009	1431	650	648	1406	736
3-(4-hydroxyphenyl)propionic acid	598147	179	110341	85:576.0 87:354.0 88:431.0 89:1639.0 90:679.0 91:2659.0 92:227.0 93:254.0 95:404.0 97:47.0 99:124.0 101:578.0 102:306.0 104:649.0 105:1003.0 107:471.0 110:63.0 115:641.0 116:1512.0 117:868.0 118:186.0 119:494.0 120:81.0 121:377.0 123:164.0 124:62.0 127:41.0 131:1081.0 133:818.0 134:134.0 135:1445.0 136:155.0 137:195.0 140:1363.0 141:53.0 145:234.0 147:1204.0 148:168.0 149:1752.0 150:374.0 151:130…	10394	C01744	NMHMNPHRMNGLLB-UHFFFAOYSA-N	783	1148	898	442	215	576	480	592	676	762	405	257	369	412	345	401	13	476	389	436	479	572	578	339	22	557	436	476	890	372	380	1421	219	508	315	442	771	546	562	383	420	344
2-ketoadipic acid	331841	100	106429	86:100.0 89:3200.0 90:80.0 91:164.0 96:632.0 97:157.0 98:88.0 99:519.0 100:3977.0 101:130.0 102:35.0 103:128.0 113:15.0 119:659.0 126:23.0 127:1733.0 128:221.0 130:144.0 131:88.0 135:18.0 142:11.0 145:19.0 147:308.0 148:58.0 152:11.0 156:9.0 163:14.0 164:20.0 168:16.0 169:15.0 183:18.0 185:15.0 202:9.0 208:17.0 214:22.0 217:65.0 218:28.0 230:12.0 231:37.0 233:26.0 244:18.0 251:16.0 252:18.0 254:7…	71	C00322	FGSBNBBHOZHUBO-UHFFFAOYSA-N	23963	17426	10997	8927	3021	4959	12698	17408	11903	19906	5439	6636	8959	4109	6257	8848	4932	6996	5911	11154	13263	6368	6161	4596	5378	11245	7475	7747	9610	8311	8314	9116	3482	17050	9394	9756	12966	7263	9853	14025	8184	5824
2-hydroxyvaleric acid	309587	131	25922	85:783.0 86:12.0 89:96.0 95:343.0 99:185.0 101:10.0 110:16.0 113:33.0 115:380.0 116:57.0 117:78.0 127:85.0 130:28.0 131:2537.0 132:259.0 133:199.0 147:2527.0 148:299.0 149:168.0 189:23.0 200:55.0 204:42.0 205:87.0 247:159.0	98009		JRHWHSJDIILJAT-UHFFFAOYSA-N	1847	1399	1630	1287	352	847	2063	1612	1391	2434	1120	1097	1162	911	1016	954	856	857	1096	1226	2027	880	739	924	852	1701	1413	1300	894	959	1320	1041	503	2526	947	1654	2090	1307	1477	1508	1193	1017
2-hydroxyglutaric acid	506306	247	2000	85:987.0 86:115.0 99:30.0 101:119.0 103:121.0 105:91.0 115:9.0 116:84.0 117:39.0 129:3826.0 130:487.0 131:370.0 132:6.0 133:412.0 134:38.0 146:11.0 147:1685.0 148:252.0 149:537.0 150:24.0 157:1113.0 158:97.0 159:129.0 163:13.0 172:4.0 184:12.0 203:612.0 204:140.0 217:9.0 218:20.0 231:219.0 247:1048.0 248:174.0 249:17.0 349:124.0 350:3.0 354:11.0 477:11.0 479:1.0	43	C02630	HWXBTNAVRSUOJR-UHFFFAOYSA-N	843	897	412	464	135	346	311	508	474	687	310	326	368	491	235	425	237	299	217	83	394	355	460	223	305	438	413	228	549	345	492	346	182	485	279	259	932	521	260	386	388	155
2-deoxyuridine	348950	155	379168	92:458.0 94:232.0 98:357.0 99:910.0 104:788.0 108:96.0 111:198.0 113:785.0 124:194.0 126:131.0 130:1074.0 138:164.0 139:232.0 143:145.0 146:436.0 150:158.0 154:75.0 155:3016.0 156:449.0 157:599.0 168:110.0 169:3071.0 170:2864.0 183:306.0 186:181.0 271:72.0 272:46.0 296:29.0 304:45.0 317:79.0 327:54.0 331:24.0 362:34.0 372:43.0 379:28.0 385:36.0 394:30.0 399:30.0 416:32.0 425:23.0 452:32.0 483:25.0	13712	C00526	MXHRCPNRJAMMIM-SHYZEUOFSA-N	5483	2117	6140	5449	1827	2592	2594	8062	4850	9084	3273	2326	3464	4491	1574	4618	2803	3571	3805	4864	5135	4908	5944	2731	2857	3210	3240	4727	5875	3752	4726	3610	2647	4142	2650	4287	5566	5339	4041	6072	4838	2815
2-deoxytetronic acid	433456	189	1208	85:3678.0 86:419.0 87:1070.0 88:693.0 89:3868.0 90:231.0 91:269.0 92:61.0 94:196.0 96:136.0 97:220.0 98:279.0 99:1268.0 100:276.0 101:10175.0 102:1066.0 103:3549.0 104:443.0 105:707.0 106:118.0 107:102.0 108:142.0 109:54.0 111:177.0 112:57.0 113:377.0 114:530.0 115:1621.0 116:869.0 117:12125.0 118:1194.0 119:1640.0 120:183.0 121:154.0 123:18.0 127:243.0 129:6961.0 130:984.0 131:3106.0 132:474.0 1…	150929		DZAIOXUZHHTJKN-UHFFFAOYSA-N	1374	1321	616	500	220	540	678	1085	2334	815	344	340	436	581	396	510	38	1984	1260	822	626	532	1047	704	72	461	700	2341	796	624	581	631	371	245	1415	496	888	690	2806	429	766	334
2-Deoxyinosine	892861	209	66311	85:2991.0 88:1838.0 92:327.0 94:302.0 97:4850.0 99:2256.0 100:5520.0 101:13383.0 103:127803.0 104:10993.0 105:8507.0 106:329.0 109:1050.0 110:3371.0 111:10795.0 112:3116.0 115:2465.0 117:8792.0 118:373.0 119:1303.0 120:1173.0 124:1592.0 127:1328.0 129:14547.0 133:7171.0 134:1310.0 136:749.0 137:1086.0 138:4760.0 139:2996.0 143:6643.0 145:10920.0 146:391.0 149:2678.0 150:731.0 153:853.0 155:6418.0…	135398593		VGONTNSXDCQUGY-RRKCRQDMSA-N	413	2185	693	1735	826	473	806	2939	729	711	1761	750	1081	1356	201	1551	72	236	1244	2102	333	2138	1463	560	123	209	256	1773	1589	1615	2011	2125	1257	255	375	1353	863	3022	647	2198	643	922
2'-deoxyguanosine	959764	280	170724	85:251.0 86:217.0 87:181.0 89:341.0 90:63.0 92:102.0 96:159.0 98:100.0 99:1237.0 100:514.0 101:1098.0 103:6289.0 104:448.0 110:102.0 111:581.0 112:89.0 113:464.0 114:157.0 115:340.0 116:126.0 117:1220.0 118:188.0 124:39.0 125:158.0 126:91.0 127:438.0 128:143.0 130:126.0 131:822.0 132:312.0 133:841.0 134:272.0 135:174.0 136:58.0 137:33.0 138:151.0 140:13.0 141:70.0 142:73.0 143:337.0 144:91.0 145:…	187790	C00330	YKBGVTZYEHREMT-KVQBGUIXSA-N	73	1101	302	1185	493	185	298	1821	500	33	1149	336	103	1327	14	818	375	71	618	1955	49	1442	562	345	478	125	107	1331	820	1333	1152	930	1149	84	225	1058	161	2171	473	892	500	871
2-deoxyadenosine	917249	192	188304	85:302.0 88:81.0 93:88.0 96:36.0 98:78.0 99:455.0 100:191.0 101:616.0 102:112.0 103:3488.0 104:332.0 105:177.0 108:90.0 109:143.0 110:137.0 111:422.0 113:30.0 115:233.0 117:795.0 119:56.0 121:32.0 122:52.0 123:69.0 124:22.0 125:103.0 127:147.0 129:438.0 133:435.0 134:45.0 136:89.0 137:58.0 138:123.0 142:109.0 143:173.0 144:45.0 145:206.0 146:237.0 147:414.0 149:218.0 152:19.0 155:426.0 158:35.0 1…	636		OLXZPDWKRNYJJZ-UHFFFAOYSA-N	26676	2567	979	976	548	569	1306	1423	2359	1593	696	492	811	1946	249	1809	748	878	866	1030	1260	514	994	1166	585	590	591	1372	1638	799	1447	18256	810	856	679	1824	1246	34492	858	1764	1450	1693
1-methylgalactose	664807	204	477	85:1337.0 86:428.0 87:1347.0 88:1090.0 89:3019.0 91:610.0 93:41.0 94:89.0 97:302.0 99:215.0 101:3717.0 102:1142.0 103:8622.0 104:351.0 105:563.0 106:96.0 107:54.0 112:185.0 113:798.0 114:291.0 115:498.0 116:2211.0 117:5393.0 118:627.0 119:1251.0 122:9.0 125:47.0 127:727.0 128:914.0 129:5558.0 130:1595.0 131:2661.0 132:304.0 133:5828.0 135:519.0 136:68.0 137:60.0 138:73.0 140:44.0 142:77.0 143:134…	2108		HOVAGTYPODGVJG-UHFFFAOYSA-N	4395	811	517	401	116	369	387	501	708	715	263	311	196	558	246	759	306	273	313	126	719	425	464	266	7904	436	358	494	491	254	570	688	205	375	155	126	770	1127	379	478	458	362
1,2,4-benzenetriol	521803	239	26704	85:1133.0 87:801.0 88:613.0 89:323.0 90:201.0 91:4251.0 92:550.0 93:2640.0 94:75.0 95:856.0 96:293.0 97:2058.0 98:1945.0 99:1192.0 102:257.0 103:4006.0 104:998.0 105:3856.0 106:458.0 107:1359.0 108:659.0 109:1498.0 110:602.0 111:733.0 112:2965.0 113:841.0 114:144.0 115:1465.0 116:550.0 117:1017.0 118:106.0 119:3737.0 120:807.0 121:962.0 122:372.0 123:430.0 124:258.0 126:4.0 130:103.0 131:2962.0 1…	10787	C02814	GGNQRNBDZQJCCN-UHFFFAOYSA-N	1772	505	731	447	163	254	388	474	308	715	691	26	5704	383	942	629	34	592	574	617	460	413	1174	256	31	407	1054	751	400	412	371	409	598	3286	178	692	5297	930	331	8	104	415
592748	230216	177	592748	87:2411.0 88:5006.0 89:3558.0 90:210.0 95:628.0 101:3050.0 102:4397.0 103:11212.0 105:3990.0 115:3847.0 116:2309.0 117:6667.0 119:1537.0 120:264.0 129:783.0 131:11890.0 132:1330.0 133:19762.0 134:1153.0 135:1848.0 146:581.0 147:193571.0 148:40384.0 149:18219.0 150:2441.0 161:8359.0 162:1505.0 163:919.0 174:2022.0 177:30569.0 178:5570.0 179:2595.0 180:397.0 190:610.0 205:14892.0 206:2913.0 207:123…				14170	15913	9304	6092	2998	6597	4276	12107	5627	13015	6704	5009	9033	3732	4332	8507	3960	6013	5586	7407	8626	7305	10060	6422	5002	9798	8678	5556	13977	7140	7129	8242	4898	9521	6523	3880	16627	8697	6130	7574	7384	5936
588390	666807	287	588390	85:1137.0 86:20225.0 88:2087.0 89:8118.0 90:375.0 91:400.0 99:941.0 100:12283.0 101:2548.0 102:5169.0 103:14027.0 104:1322.0 105:1401.0 106:140.0 111:426.0 114:936.0 115:1377.0 116:1301.0 117:9226.0 118:1185.0 125:120.0 126:582.0 128:1060.0 130:1666.0 131:2363.0 132:1241.0 133:5446.0 134:889.0 135:499.0 136:72.0 139:124.0 141:239.0 143:3008.0 147:22922.0 148:3065.0 149:2158.0 150:199.0 152:164.0 …				120	661	41	45	21	107	72	46	194	28	323	44	104	40	37	197	45	28	45	42	47	31	56	17	234	53	47	117	56	17	31	63	20	87	174	14	117	90	160	53	28	149
588381	674600	174	588381	85:923.0 86:13247.0 88:224.0 89:1761.0 98:400.0 99:540.0 100:7622.0 101:690.0 102:3293.0 103:4369.0 104:1314.0 107:148.0 108:321.0 110:356.0 112:342.0 113:284.0 114:89.0 116:499.0 117:8733.0 118:478.0 119:848.0 120:158.0 127:78.0 128:793.0 129:1881.0 130:2452.0 131:1874.0 132:1274.0 133:1999.0 134:1611.0 135:641.0 136:30.0 137:34.0 140:331.0 141:930.0 142:505.0 144:605.0 145:907.0 146:165.0 147:7…				346	12347	425	1897	111	7308	271	407	5024	472	5682	148	582	450	90	3815	628	177	2948	263	375	493	420	173	5718	267	134	13830	413	255	322	1489	164	248	4222	280	807	1744	4342	304	337	1728
553510	502896	189	553510	85:5556.0 86:47.0 87:214.0 89:1205.0 90:233.0 91:56.0 92:58.0 100:791.0 101:251.0 102:176.0 103:1295.0 104:418.0 105:417.0 106:62.0 110:180.0 112:152.0 113:149.0 114:331.0 115:195.0 116:1517.0 117:118.0 119:329.0 127:100.0 128:157.0 131:505.0 133:641.0 144:54.0 147:4019.0 148:311.0 149:306.0 156:141.0 158:51.0 159:449.0 160:204.0 163:575.0 172:2807.0 173:418.0 182:27.0 188:29.0 189:7061.0 190:114…				925	1173	409	133	213	191	129	320	206	344	722	140	904	485	313	538	106	283	267	514	426	497	807	123	165	191	514	294	584	402	512	577	392	764	104	430	1189	684	202	108	760	459
553388	467822	228	553388	85:293.0 86:104.0 87:479.0 89:299.0 90:31.0 91:416.0 97:160.0 101:560.0 102:112.0 103:2346.0 104:197.0 105:142.0 106:41.0 108:294.0 110:10694.0 111:453.0 115:56.0 116:824.0 117:768.0 118:149.0 119:79.0 120:177.0 121:73.0 127:183.0 129:3094.0 130:512.0 131:545.0 132:223.0 133:1740.0 134:1994.0 135:276.0 136:2915.0 137:196.0 138:80.0 139:87.0 144:114.0 147:6117.0 148:877.0 149:695.0 151:695.0 152:1…				3896	4394	2132	1280	595	671	1396	2330	2269	2983	1780	505	894	2970	397	2280	734	1017	1290	1839	1627	2460	3614	784	366	1113	1291	1237	2644	1284	1547	1345	832	938	960	2045	2083	4382	1775	1114	1081	1255
553376	637188	174	553376	85:827.0 86:3932.0 87:809.0 88:1194.0 89:2833.0 90:361.0 94:257.0 96:116.0 98:231.0 99:282.0 100:2490.0 101:987.0 102:1317.0 103:47261.0 104:6532.0 110:405.0 111:108.0 112:360.0 113:371.0 114:1863.0 115:716.0 117:4441.0 118:505.0 119:1097.0 120:149.0 126:336.0 128:1294.0 129:2996.0 130:1861.0 131:2822.0 132:754.0 133:5383.0 134:972.0 135:335.0 142:1009.0 145:627.0 146:586.0 147:14560.0 149:1708.0…				4303	3061	1449	4216	961	573	1287	4202	127	2406	3942	1938	786	3778	824	2682	1341	589	3479	4123	1770	4359	3733	1551	953	1352	907	2664	4005	1355	3360	3158	1950	943	1074	2655	2030	4816	1652	3534	2116	1417
553269	514207	189	553269	85:682.0 86:369.0 87:332.0 88:440.0 89:1731.0 90:432.0 91:179.0 92:222.0 93:109.0 96:603.0 97:171.0 99:363.0 100:848.0 101:987.0 102:955.0 103:2332.0 104:434.0 105:98.0 109:69.0 110:1798.0 111:227.0 112:72.0 113:630.0 114:547.0 115:519.0 116:756.0 117:295.0 118:532.0 119:346.0 120:5711.0 121:667.0 122:257.0 123:70.0 124:251.0 126:194.0 127:402.0 128:697.0 129:4359.0 130:1068.0 131:1482.0 132:490.…				1606	914	853	248	233	299	248	608	405	790	1017	120	1243	667	581	789	164	575	307	698	712	633	914	211	270	497	469	242	662	368	663	396	351	1127	174	461	1759	1012	407	147	72	616
553266	408402	246	553266	85:685.0 86:1182.0 87:753.0 88:501.0 89:2394.0 90:551.0 91:243.0 95:145.0 99:210.0 100:444.0 101:1325.0 102:1221.0 103:225.0 106:215.0 107:140.0 113:240.0 114:861.0 115:1195.0 116:1450.0 117:3447.0 118:291.0 120:3562.0 121:345.0 122:175.0 127:323.0 128:948.0 129:991.0 130:270.0 131:461.0 133:662.0 136:121.0 137:93.0 138:63.0 141:823.0 143:596.0 144:576.0 145:781.0 146:133.0 147:3182.0 151:119.0 1…				955	463	507	28	106	254	172	282	275	437	418	100	438	309	284	293	125	284	220	332	413	320	354	147	133	299	409	144	389	230	273	419	183	831	162	287	731	406	288	152	109	353
551005	837039	329	551005	85:39017.0 86:10424.0 87:8970.0 88:6143.0 89:18348.0 90:2136.0 91:97710.0 92:15990.0 93:165726.0 94:31328.0 95:120187.0 96:19907.0 97:40177.0 98:6429.0 99:31460.0 100:4829.0 101:22118.0 102:2596.0 103:66164.0 104:4729.0 105:70303.0 106:11749.0 107:234058.0 108:26747.0 109:44914.0 110:7106.0 111:26181.0 112:3235.0 113:21031.0 114:4209.0 115:19611.0 116:29716.0 117:60394.0 118:7876.0 119:39177.0 12…				228	690	554	612	186	284	761	924	309	479	167	305	278	379	217	330	383	643	467	787	1264	550	310	500	423	848	686	955	360	358	1666	401	3513	861	375	589	857	609	713	560	501	498
544064	679582	204	544064	85:13641.0 86:5001.0 87:4933.0 88:1757.0 89:28523.0 90:2890.0 91:8589.0 92:1026.0 93:381.0 94:348.0 95:2393.0 96:1331.0 97:28352.0 98:3468.0 99:9330.0 101:16795.0 102:2256.0 103:42867.0 104:3427.0 105:1047.0 109:1710.0 110:548.0 111:12928.0 112:3476.0 113:4441.0 114:1591.0 115:9520.0 117:8425.0 118:2748.0 119:1517.0 124:1296.0 125:2959.0 126:1244.0 127:2010.0 129:11611.0 130:2501.0 131:1929.0 133…				824	2484	940	558	313	683	2186	1581	1923	2770	5450	555	947	292	476	1716	430	2878	1793	865	531	737	1683	97	2081	409	492	1161	1252	1612	598	4886	1466	8423	574	497	6910	10742	825	1785	686	1647
540172	448892	143	540172	85:23140.0 88:332.0 89:2139.0 97:195.0 98:637.0 99:3028.0 101:9513.0 103:11175.0 104:671.0 105:294.0 106:208.0 110:489.0 113:1413.0 114:898.0 115:5400.0 116:5304.0 117:5485.0 118:1029.0 119:2155.0 125:180.0 127:128.0 129:13754.0 130:2313.0 131:8083.0 133:19842.0 134:2890.0 135:2114.0 137:120.0 140:221.0 143:147803.0 144:17246.0 145:5875.0 147:41037.0 148:5735.0 149:10020.0 150:1299.0 155:1479.0 1…				3090	4500	1815	2205	544	666	1769	2017	1699	3037	1002	981	1134	1885	562	1897	1090	1468	1158	1194	1569	1950	1785	1449	655	1104	1937	1356	1401	1141	1505	782	737	2376	1939	1179	2844	1446	1971	1329	1820	957
536873	297689	132	536873	85:142.0 86:2300.0 88:580.0 89:4616.0 90:670.0 91:1896.0 92:171.0 95:156.0 100:5202.0 101:391.0 103:385.0 109:226.0 110:2544.0 113:50.0 115:32.0 119:366.0 121:269.0 128:658.0 132:9704.0 133:1296.0 134:510.0 136:57.0 137:69.0 138:141.0 140:534.0 142:1851.0 144:501.0 145:37.0 146:3195.0 150:49.0 154:1320.0 155:913.0 161:52.0 162:115.0 165:51.0 167:32.0 169:909.0 171:75.0 174:3731.0 175:730.0 176:38…				1821	2121	1304	371	186	1606	836	1298	1488	142	1308	1168	628	960	363	1258	325	761	1408	407	686	1143	1287	167	490	330	1910	2066	641	982	691	1176	325	1977	1622	865	2387	1330	1358	853	1800	688
534642	555797	201	534642	85:899.0 86:12401.0 87:1429.0 88:689.0 89:11674.0 90:989.0 91:3265.0 92:533.0 93:2905.0 94:876.0 95:2301.0 96:2476.0 97:2775.0 98:1426.0 99:1136.0 100:1832.0 101:1019.0 102:270.0 105:1289.0 106:173.0 107:4074.0 108:840.0 109:1836.0 110:3063.0 111:7596.0 112:1123.0 113:544.0 115:699.0 116:2190.0 117:9214.0 118:1007.0 119:1145.0 120:169.0 122:299.0 123:526.0 124:4436.0 125:966.0 126:283.0 128:581.0…				1974	355	1615	1081	381	715	213	1904	202	2053	984	627	1006	1256	586	1223	92	821	1096	1452	260	1248	2185	116	430	1240	151	871	1678	924	593	163	218	1116	652	1037	2482	447	973	1152	1196	512
534173	475778	112	534173	86:374.0 87:270.0 93:263.0 103:964.0 104:1126.0 107:108.0 108:251.0 110:1670.0 112:88920.0 113:22761.0 114:2013.0 120:405.0 128:268.0 131:2820.0 134:669.0 137:197.0 142:1181.0 147:44562.0 148:6696.0 149:3574.0 168:110.0 169:215.0 172:201.0 183:97.0 184:939.0 185:2680.0 186:2144.0 198:108.0 200:274.0 212:61.0 213:162.0 214:3494.0 215:789.0 221:254.0 222:109.0 229:587.0 230:1294.0 231:283.0 235:339…				1847	6325	3333	3661	1051	513	2431	3931	3446	4176	1428	1950	3553	1112	1636	2793	1431	2468	3433	3153	2131	1442	3484	1888	924	1580	2529	2409	4332	2684	3943	2823	1772	3130	1947	2962	4157	4026	1411	3568	1350	2287
530576	579857	357	530576	89:478.0 92:606.0 97:1523.0 99:245.0 100:1353.0 103:50032.0 104:4167.0 105:1010.0 111:168.0 120:123.0 123:286.0 125:170.0 131:1794.0 133:6234.0 134:526.0 139:114.0 141:1999.0 147:21339.0 148:2898.0 149:1436.0 150:299.0 152:214.0 158:806.0 165:188.0 166:262.0 168:133.0 174:610.0 180:153.0 182:460.0 183:124.0 194:765.0 195:198.0 196:488.0 198:108.0 203:374.0 208:189.0 210:138.0 213:254.0 222:92.0 2…				284	306	215	174	63	154	141	254	244	281	105	121	128	143	109	190	150	101	154	150	181	198	216	143	108	118	190	197	236	186	170	242	104	161	148	177	228	163	212	226	184	130
528528	836074	185	528528	85:2568.0 86:1497.0 87:1627.0 91:10223.0 93:8181.0 94:4112.0 95:23337.0 96:3388.0 99:5135.0 100:1383.0 101:2341.0 103:8909.0 104:796.0 105:4507.0 106:1610.0 107:2897.0 109:2276.0 111:4559.0 112:270.0 113:1669.0 114:1036.0 117:13125.0 118:2328.0 119:5569.0 126:599.0 127:7314.0 128:2076.0 129:172512.0 130:19132.0 133:2801.0 135:2686.0 137:109.0 138:456.0 139:860.0 140:190.0 141:948.0 142:2919.0 143…				449	1190	866	1107	370	395	1202	994	416	686	258	534	530	698	415	552	1015	1514	786	1946	1264	680	640	580	1203	573	1198	882	737	493	5915	767	2456	2235	578	1134	1079	1261	537	625	739	831
528525	834787	329	528525	85:2915.0 86:701.0 87:1545.0 88:441.0 90:335.0 91:14262.0 92:3299.0 93:27691.0 94:4302.0 95:15246.0 99:5419.0 100:1359.0 101:5391.0 102:778.0 103:8034.0 104:1201.0 105:12791.0 106:2285.0 107:38218.0 108:4373.0 109:4889.0 111:4319.0 112:804.0 113:5157.0 114:1083.0 115:2998.0 116:6479.0 117:7898.0 118:945.0 119:5241.0 120:536.0 121:41355.0 122:4600.0 123:5848.0 125:1006.0 127:6593.0 129:48144.0 130…				200	394	165	357	121	107	408	302	117	479	100	203	198	227	159	158	278	435	267	323	1527	216	152	500	368	139	686	1112	253	148	1418	227	573	634	375	141	991	259	713	161	501	272
527605	196481	97	527605	85:37258.0 86:3397.0 91:1721.0 94:308.0 96:7169.0 97:45148.0 98:5924.0 100:9834.0 101:761.0 105:643.0 106:1835.0 107:437.0 108:232.0 109:1271.0 110:1400.0 111:856.0 112:9493.0 113:122.0 118:868.0 121:433.0 123:633.0 125:1452.0 126:19038.0 127:788.0 128:4669.0 129:1003.0 131:5787.0 133:1484.0 135:278.0 136:399.0 137:152.0 138:148.0 139:1232.0 140:4048.0 141:653.0 142:747.0 146:4738.0 150:320.0 154…				6913	4206	4526	1379	1225	1794	2976	3994	2777	4496	3152	1772	1378	1824	1874	2440	1357	4439	1615	3045	5664	2471	2838	2010	1406	3183	2114	1849	3384	2907	2191	2992	2264	2854	1854	2393	3044	2306	2601	2413	1919	1822
521187	614008	292	521187	85:2431.0 87:10544.0 88:14693.0 89:38081.0 91:1025.0 94:1712.0 98:3029.0 99:2570.0 101:12262.0 102:34672.0 103:307476.0 104:28215.0 105:17204.0 106:902.0 111:1041.0 113:2705.0 114:3720.0 115:2851.0 116:18035.0 119:2164.0 120:576.0 122:3167.0 126:12905.0 130:24184.0 131:20351.0 132:4791.0 133:170636.0 134:17682.0 135:4007.0 136:430.0 141:4418.0 142:8295.0 143:7634.0 147:99039.0 148:15028.0 149:763…				1032	1070	364	474	195	766	639	995	395	622	482	417	380	436	306	617	293	548	661	903	754	500	855	447	30	965	749	367	2263	681	418	292	314	569	211	748	1159	485	317	876	728	227
512386	189919	85	512386	85:73240.0 86:4523.0 91:1577.0 95:3509.0 96:465.0 100:442.0 101:202.0 102:68.0 103:211.0 110:69.0 111:5152.0 112:421.0 120:348.0 122:68.0 130:361.0 137:124.0 139:633.0 144:1738.0 154:1270.0 157:231.0 166:33.0 174:124.0 187:66.0 218:120.0 219:108.0 309:41.0 341:76.0 347:27.0 350:32.0 351:51.0 353:41.0 371:52.0 374:29.0 377:39.0 379:34.0 381:32.0 384:47.0 404:24.0 410:27.0 414:11.0 416:28.0 420:21.…				0	0	0	3589	952	0	1722	5654	0	0	6754	3543	0	2241	0	2771	1721	0	1362	5960	0	5298	4824	1322	0	0	0	3900	6964	3286	4121	2047	2083	0	0	2591	0	5487	1291	1596	0	2542
482471	523195	173	482471	86:1705.0 89:6173.0 90:305.0 91:374.0 95:1199.0 96:956.0 97:4467.0 98:1317.0 99:1065.0 100:55165.0 101:11294.0 102:19598.0 103:4076.0 104:465.0 105:971.0 106:1176.0 108:224.0 110:868.0 111:740.0 113:808.0 114:1167.0 115:7063.0 117:7745.0 118:1085.0 119:530.0 124:852.0 125:10945.0 126:1250.0 127:1225.0 128:3825.0 129:4905.0 130:53.0 132:3518.0 133:7632.0 134:544.0 135:522.0 137:231.0 138:209.0 139…				462	1530	307	454	82	388	254	369	565	343	749	136	299	430	167	850	241	220	594	170	169	176	281	170	150	209	237	907	258	190	201	450	165	320	389	336	848	684	893	198	168	461
482468	517511	173	482468	85:2369.0 86:1191.0 97:1898.0 98:1688.0 99:1361.0 100:35895.0 101:12139.0 102:26840.0 103:31410.0 104:3817.0 106:274.0 109:176.0 111:538.0 113:1018.0 115:4608.0 117:5804.0 118:1507.0 119:1652.0 120:472.0 121:177.0 125:842.0 126:201.0 127:1007.0 128:4815.0 129:9164.0 130:1498.0 132:2085.0 133:7887.0 134:1847.0 137:92.0 140:872.0 141:4553.0 142:6818.0 143:2304.0 144:4905.0 145:893.0 146:1758.0 151:…				178	554	35	266	12	200	65	119	296	83	326	33	105	133	40	291	97	57	347	62	76	26	63	55	60	209	37	352	112	36	47	157	11	95	287	7	336	350	385	39	35	224
422770	326198	169	422770	95:400.0 97:4015.0 100:527.0 108:350.0 111:774.0 113:700.0 125:2693.0 126:276.0 127:772.0 139:1280.0 144:446.0 146:405.0 147:3301.0 169:20563.0 170:2087.0 172:370.0 174:117.0 184:1037.0 185:259.0 189:867.0 229:695.0 230:320.0 262:69.0				2469	513	755	466	260	365	310	650	222	876	921	1194	3844	408	1248	789	3487	499	2154	685	599	407	1233	325	999	495	1517	4098	552	388	595	528	581	3781	188	853	4317	951	368	997	218	488
417655	617151	144	417655	86:3774.0 87:1549.0 88:991.0 89:2957.0 90:776.0 91:309.0 94:471.0 98:1359.0 99:3959.0 100:9233.0 101:4336.0 102:3341.0 103:2911.0 104:564.0 105:1234.0 106:230.0 108:133.0 109:194.0 111:2306.0 113:264.0 114:2182.0 115:5653.0 118:1930.0 119:1133.0 120:205.0 121:489.0 122:201.0 123:2387.0 128:3007.0 129:8060.0 130:2561.0 131:6034.0 133:11790.0 134:1967.0 135:1515.0 136:152.0 139:1000.0 141:1401.0 14…				428	522	361	281	132	203	317	487	294	393	535	202	190	397	115	478	47	315	356	525	308	448	138	186	205	185	162	514	302	307	305	284	265	168	242	400	610	558	450	22	383	196
414364	206087	130	414364	85:11774.0 86:1406.0 87:10920.0 88:4233.0 89:5703.0 94:656.0 95:3773.0 97:996.0 98:697.0 99:5266.0 101:16458.0 102:2306.0 103:19231.0 104:1370.0 105:2978.0 111:132.0 113:1353.0 115:92636.0 116:10644.0 117:13166.0 118:1382.0 119:1806.0 120:431.0 121:89.0 125:290.0 130:66572.0 131:22882.0 132:4553.0 133:22497.0 134:2334.0 135:1510.0 147:245391.0 148:39325.0 149:20265.0 150:2037.0 162:84.0 163:1777.…				30975	139228	48363	10843	36398	43918	12551	184305	47864	19341	40442	23266	33905	10156	8489	32489	22322	16344	30165	5925	2700	224295	1413	9875	41770	12589	48137	56246	16150	14117	10995	15892	7837	16719	38447	118638	38697	40808	42596	36832	48636	36746
413985	837289	227	413985	85:1394.0 89:119.0 95:1324.0 96:241.0 97:275.0 99:814.0 100:206.0 101:167.0 103:1170.0 109:425.0 110:27.0 111:525.0 112:81.0 113:483.0 114:28.0 115:391.0 122:155.0 123:236.0 126:105.0 127:240.0 129:4727.0 130:1140.0 141:243.0 142:155.0 144:101.0 153:71.0 157:166.0 160:89.0 167:45.0 168:48.0 169:179.0 171:132.0 172:49.0 179:826.0 181:51.0 186:13.0 187:56.0 197:182.0 198:13.0 199:107.0 200:83.0 201…				600	1346	965	1321	368	457	1581	2020	616	1071	306	611	536	730	462	761	735	1475	845	1489	3030	923	710	1115	45	2083	1287	2223	872	822	3332	883	8741	1839	682	1451	2131	1193	1155	924	895	1071
413972	670093	131	413972	86:91.0 89:300.0 90:66.0 91:428.0 93:161.0 99:227.0 102:215.0 106:94.0 107:159.0 109:151.0 111:218.0 112:150.0 115:528.0 119:160.0 124:50.0 126:119.0 127:241.0 128:126.0 131:14569.0 132:1741.0 133:773.0 134:130.0 136:90.0 141:178.0 142:75.0 145:64.0 148:80.0 153:72.0 155:77.0 158:99.0 159:130.0 160:49.0 162:47.0 163:113.0 165:112.0 181:85.0 182:9.0 183:50.0 187:51.0 191:106.0 201:59.0 203:45.0 21…				3137	2545	1899	1735	412	1263	1236	1800	1616	1796	1613	1138	1464	1099	978	1463	1125	1022	1425	1235	1233	1404	2253	855	1317	850	1643	1797	2308	1022	1130	3330	850	1898	1298	914	2086	2037	1173	1505	1949	668
400786	613238	314	400786	86:1428.0 89:712.0 94:571.0 95:772.0 96:2365.0 97:1829.0 98:256.0 99:1022.0 100:6444.0 102:975.0 103:406.0 108:480.0 109:362.0 112:175.0 116:1457.0 117:2916.0 122:853.0 126:746.0 127:581.0 129:2607.0 131:817.0 132:661.0 133:1500.0 141:410.0 142:578.0 145:308.0 147:5651.0 148:499.0 149:1871.0 150:961.0 151:356.0 152:176.0 153:1402.0 154:1667.0 155:951.0 168:1485.0 169:2437.0 170:929.0 171:657.0 18…				417	471	277	358	109	88	347	549	399	398	226	180	259	349	174	325	160	195	284	329	258	345	152	196	140	233	393	254	377	318	395	373	168	255	267	345	523	426	429	504	207	173
391853	245700	154	391853	85:4204.0 87:4814.0 88:12359.0 89:2553.0 90:999.0 91:3512.0 96:1473.0 97:1248.0 105:8851.0 106:1402.0 107:1222.0 108:320.0 109:349.0 110:10951.0 111:801.0 120:322.0 121:1539.0 122:478.0 123:779.0 124:149.0 125:432.0 126:258.0 127:3097.0 131:1481.0 134:2566.0 136:394.0 137:1457.0 138:714.0 139:382.0 140:125.0 141:310.0 148:4198.0 149:2387.0 150:293.0 151:3187.0 152:355.0 153:468.0 154:29873.0 155:…				2834	2912	1757	1689	601	1191	1404	2122	2087	2349	1483	1315	1550	2031	1059	1204	876	1188	1134	1684	1219	1896	6801	1003	499	1035	1381	1284	1847	1338	1106	1333	800	1640	1242	1589	2375	1795	1277	1979	1609	1021
391851	277865	142	391851	85:16034.0 88:3988.0 89:725.0 92:29.0 96:92.0 98:1394.0 99:2722.0 100:16505.0 101:8993.0 102:1547.0 107:194.0 108:194.0 110:200.0 111:232.0 112:721.0 114:558.0 116:845.0 117:17882.0 118:2751.0 119:1764.0 120:140.0 121:267.0 124:142.0 126:949.0 127:59.0 129:1185.0 130:3871.0 131:3466.0 132:716.0 134:576.0 135:1189.0 140:583.0 142:23149.0 144:997.0 145:1388.0 146:245.0 148:4486.0 149:2660.0 150:127…				4718	6155	3987	2833	898	2282	2522	4016	4322	3776	3425	888	3028	3794	1392	4428	1793	1959	2674	2542	2168	3190	4118	2090	1616	1831	2613	3685	3989	2186	2512	2883	1376	2670	2457	2979	4675	4933	3324	2865	2412	2301
385007	939894	160	385007	86:1050.0 88:824.0 89:6928.0 92:150.0 97:1473.0 99:1517.0 101:3259.0 105:1112.0 106:332.0 109:602.0 112:834.0 113:1590.0 114:1238.0 117:5756.0 118:1263.0 120:134.0 122:21.0 124:198.0 125:335.0 126:359.0 127:1062.0 128:1004.0 129:7381.0 130:3650.0 131:2026.0 132:1009.0 133:5251.0 134:1704.0 135:1105.0 137:81.0 139:364.0 141:567.0 143:3349.0 144:700.0 145:1777.0 147:17291.0 148:8436.0 149:2317.0 15…				271	596	358	216	55	88	132	304	109	176	156	71	87	156	131	207	87	78	108	132	120	139	256	77	751	83	155	81	483	72	231	124	129	150	173	102	332	159	103	127	278	62
384979	368057	180	384979	85:1153.0 88:475.0 89:8152.0 90:9854.0 91:23215.0 92:2129.0 95:419.0 98:247.0 102:425.0 103:1480.0 104:51.0 105:1618.0 106:14069.0 108:336.0 110:5166.0 111:1227.0 112:158.0 117:1971.0 118:1902.0 121:909.0 122:148.0 123:239.0 125:285.0 134:5659.0 135:230.0 136:16723.0 137:6279.0 138:1216.0 139:182.0 146:307.0 154:32.0 162:91.0 164:9195.0 165:3675.0 166:1021.0 179:73.0 180:15828.0 181:1981.0 182:66…				6350	8747	5347	6630	1813	3138	4048	8641	5530	9402	5213	3228	6108	5410	2308	6204	3732	2864	4707	7489	5657	5377	6645	2547	3220	3886	4698	6893	7270	4358	5434	5650	2285	4719	3235	5959	9953	8486	6472	5862	4249	3102
384969	1102973	255	384969	86:588.0 89:2697.0 90:359.0 91:12467.0 92:1453.0 93:2665.0 94:1870.0 95:6621.0 96:348.0 97:1545.0 103:1825.0 105:6362.0 106:1866.0 107:3292.0 108:993.0 109:6270.0 111:611.0 114:157.0 115:650.0 116:2075.0 117:9542.0 118:2076.0 119:2037.0 120:2500.0 121:6582.0 122:1706.0 123:1048.0 124:432.0 126:136.0 127:856.0 128:959.0 129:4589.0 130:2486.0 131:2545.0 132:921.0 133:9013.0 134:2692.0 135:4393.0 13…				884	2871	1850	2993	1361	871	1224	3042	1299	1870	1009	1328	2285	882	1041	1916	1550	789	1170	1578	1366	3623	891	1461	1150	1430	1373	4623	1101	4772	1397	1970	2702	2028	1174	1351	2301	3190	1956	2935	1832	1135
384940	777366	217	384940	85:557.0 87:1150.0 88:589.0 89:1288.0 90:373.0 91:6831.0 92:1747.0 93:9665.0 94:6658.0 95:11868.0 97:2682.0 99:605.0 101:3348.0 102:253.0 103:14105.0 104:2100.0 105:2432.0 106:1057.0 107:4489.0 108:3704.0 109:3918.0 110:1025.0 113:209.0 115:1049.0 120:737.0 121:4268.0 122:2225.0 124:414.0 125:554.0 127:514.0 129:10746.0 130:1266.0 133:2948.0 134:724.0 135:4906.0 136:2784.0 138:254.0 139:270.0 141…				3400	7069	3610	3045	1020	2626	3416	5623	2982	4333	2162	1985	2387	4247	2312	2245	1338	2919	3138	2822	3641	2385	3526	2954	1764	1787	2718	2758	4263	2726	2331	2893	1906	4073	2897	2880	5355	2924	3111	3540	4029	2655
384919	847685	331	384919	85:3700.0 86:738.0 89:1579.0 90:287.0 91:2424.0 93:1183.0 94:1086.0 97:1099.0 101:2812.0 102:380.0 103:9580.0 104:831.0 105:531.0 106:282.0 107:1771.0 108:573.0 109:642.0 110:126.0 113:406.0 115:1547.0 117:4359.0 118:1021.0 119:136.0 121:624.0 123:619.0 124:140.0 125:497.0 129:16340.0 130:1908.0 131:2522.0 132:95.0 133:3646.0 134:333.0 135:1076.0 136:124.0 137:150.0 143:805.0 147:6284.0 149:2956.…				206	172	161	283	92	50	137	204	103	106	137	60	67	168	141	175	43	78	146	155	211	545	118	103	89	292	124	289	140	129	870	135	152	383	85	179	191	320	197	35	131	186
384897	568879	219	384897	85:2559.0 86:146.0 87:404.0 88:486.0 89:1804.0 98:112.0 99:630.0 100:668.0 101:639.0 103:4585.0 104:495.0 112:179.0 113:696.0 114:342.0 115:672.0 117:6661.0 118:567.0 119:413.0 127:46.0 129:10789.0 130:1168.0 131:5949.0 132:622.0 133:2479.0 134:237.0 141:290.0 142:105.0 145:109.0 147:3956.0 148:670.0 157:232.0 158:201.0 159:479.0 162:17.0 163:831.0 172:632.0 173:1026.0 174:550.0 175:144.0 186:98.…				1254	98	700	593	159	233	322	1269	602	1010	262	301	505	854	184	711	120	477	603	668	778	672	1685	443	180	461	330	278	1056	486	758	360	418	631	352	596	1055	588	384	219	815	236
384886	892504	209	384886	85:5949.0 86:1118.0 87:1347.0 88:1059.0 89:5662.0 90:348.0 91:5427.0 92:1292.0 93:8010.0 94:5032.0 95:16170.0 96:7327.0 97:7817.0 98:2777.0 99:4338.0 100:942.0 101:5419.0 102:819.0 103:27004.0 104:5770.0 105:4385.0 106:665.0 107:3877.0 108:2536.0 109:6987.0 110:3655.0 111:4210.0 112:1290.0 113:3168.0 114:549.0 115:3232.0 116:2864.0 117:12665.0 118:1754.0 119:2047.0 120:758.0 121:5216.0 122:2183.0…				413	1868	771	1881	728	473	675	2550	835	797	1761	668	1211	1535	201	1425	660	236	1413	1875	333	1926	1304	632	123	209	256	1633	1419	1483	1784	2313	1126	255	375	1228	863	2688	536	112	779	1038
384885	542647	164	384885	85:1022.0 87:2277.0 89:22916.0 90:6381.0 91:3709.0 93:469.0 99:2428.0 100:7590.0 101:4675.0 102:2487.0 103:83968.0 104:26595.0 105:13861.0 106:1400.0 107:1591.0 109:629.0 110:670.0 111:1703.0 113:2713.0 115:1971.0 117:30150.0 118:3342.0 119:4404.0 120:250.0 121:561.0 122:231.0 123:183.0 127:2069.0 128:954.0 129:9572.0 130:2288.0 131:6910.0 133:12769.0 134:4790.0 135:5087.0 136:824.0 137:583.0 139…				1694	1422	853	756	249	425	680	929	627	1337	436	1081	733	1155	507	917	73	535	582	581	639	630	917	1262	50	565	722	1074	2113	467	596	1276	340	2710	2490	1220	1230	906	606	177	1202	676
382905	844730	259	382905	85:4802.0 87:1295.0 88:767.0 89:9132.0 90:896.0 97:7433.0 98:2380.0 99:2560.0 100:2644.0 101:8416.0 102:1912.0 103:33021.0 104:3309.0 105:3511.0 107:500.0 108:342.0 111:977.0 112:419.0 113:2200.0 114:1128.0 115:3548.0 116:6210.0 117:12483.0 118:1300.0 119:2215.0 123:174.0 125:445.0 126:585.0 127:2505.0 128:604.0 129:21329.0 130:3881.0 131:4076.0 132:2582.0 133:8718.0 134:1261.0 141:1263.0 142:126…				454	456	404	178	38	135	178	233	181	932	239	166	128	175	95	268	112	153	125	88	110	131	296	122	186	116	148	199	356	137	429	302	124	177	191	150	304	155	170	286	219	98
382600	611347	312	382600	85:1193.0 86:1369.0 87:703.0 88:602.0 89:1260.0 90:618.0 91:1321.0 92:2891.0 93:1460.0 94:649.0 95:1860.0 96:500.0 97:1428.0 98:262.0 99:557.0 100:8701.0 101:1829.0 102:810.0 103:7162.0 104:2976.0 105:592.0 106:1175.0 107:182.0 108:369.0 109:833.0 110:404.0 111:500.0 112:127.0 113:282.0 115:491.0 116:503.0 118:332.0 119:530.0 120:2744.0 121:923.0 122:590.0 123:1122.0 124:335.0 125:382.0 126:432.0…				486	916	494	321	171	330	440	477	679	607	304	326	358	638	314	463	16	332	454	414	332	642	531	397	295	387	625	398	609	452	366	311	280	518	441	401	489	556	344	595	425	474
378287	277771	142	378287	94:68.0 106:83.0 124:71.0 141:165.0 142:8804.0 147:17220.0 149:1413.0 156:467.0 157:1079.0 173:94.0 204:120.0 227:47.0 228:59.0 252:65.0 274:27.0 276:31.0 330:29.0 355:171.0 381:48.0 451:22.0 463:13.0 484:10.0 486:28.0 491:28.0				4718	5899	3987	3036	939	2128	2522	4016	4322	3776	2924	1599	3028	3794	1337	4428	1670	1959	2674	2833	2329	3347	4279	2090	1616	1831	2613	3685	4412	2434	2512	2883	1444	2670	2457	3267	4675	4549	3324	3017	2412	2301
376854	276077	155	376854	86:467.0 87:817.0 93:492.0 101:646.0 103:559.0 105:137.0 108:94.0 111:864.0 112:782.0 113:234.0 130:151.0 141:138.0 142:2258.0 144:433.0 148:728.0 155:4574.0 169:60.0 182:46.0 234:46.0 240:31.0 258:51.0 277:40.0 280:46.0 286:31.0 305:68.0 306:51.0 312:42.0 349:31.0 351:20.0 377:25.0 417:53.0 432:24.0 446:26.0 448:36.0 452:44.0 462:41.0 467:44.0 471:25.0 481:25.0 490:26.0 499:30.0				9162	1883	2253	1622	416	1047	1259	978	976	2966	1854	2105	20631	753	4940	1553	529	2363	4356	1249	2082	871	2235	877	1500	1934	5561	2779	1052	823	994	1051	1289	19232	437	1689	26280	1921	1242	907	538	826
376826	490005	292	376826	165:310.0 179:322.0 180:48.0 189:1778.0 191:1101.0 192:259.0 193:378.0 194:142.0 205:5210.0 206:1051.0 207:3389.0 208:508.0 209:213.0 220:4853.0 221:7169.0 222:1803.0 223:587.0 225:74.0 245:700.0 254:138.0 264:69.0 265:71.0 267:279.0 268:190.0 269:107.0 281:295.0 282:73.0 286:92.0 291:489.0 292:7189.0 293:1500.0 294:883.0 295:908.0 296:344.0 300:61.0 309:69.0 319:473.0 320:299.0 325:421.0 339:106…				3004	3290	1310	1756	652	1967	1768	4834	1239	2673	693	1459	1344	1548	1084	1532	17	2188	1494	3320	2291	1040	2473	1721	46	3080	2672	2310	3133	1910	1336	1476	1003	2902	983	2727	4862	2124	1448	19	1970	670
372456	728676	359	372456	85:3885.0 86:2986.0 87:1837.0 88:867.0 89:4389.0 91:1983.0 93:4231.0 95:2611.0 96:656.0 97:4726.0 98:3645.0 99:3171.0 101:9233.0 102:2222.0 103:12663.0 104:1406.0 105:2594.0 107:3039.0 108:276.0 109:652.0 110:777.0 111:2614.0 112:1207.0 113:2019.0 114:1290.0 115:3568.0 116:7492.0 117:24512.0 118:2962.0 119:2683.0 120:115.0 121:805.0 122:402.0 123:778.0 124:521.0 125:1254.0 127:587.0 128:686.0 129…				226	182	166	196	70	164	263	326	119	299	191	152	194	288	108	325	97	158	188	115	226	315	168	196	105	85	202	199	444	202	135	262	87	253	219	271	413	318	339	233	191	148
365122	277531	101	365122	85:1055.0 87:161.0 88:174.0 89:1093.0 92:1089.0 97:559.0 98:744.0 99:7647.0 101:24330.0 102:2221.0 103:4467.0 104:517.0 105:564.0 110:1359.0 111:424.0 113:501.0 116:6195.0 117:2305.0 118:359.0 120:215.0 124:79.0 128:243.0 129:9530.0 130:2583.0 131:11339.0 132:3780.0 138:60.0 139:179.0 141:73.0 143:2349.0 144:564.0 145:2031.0 146:865.0 151:318.0 159:85.0 160:2763.0 161:368.0 162:193.0 170:143.0 17…				9786	2550	2734	18635	445	1118	1612	27590	1517	2263	2104	13200	24348	1058	5892	1642	10913	2636	1172	18930	2142	31324	2607	763	12301	2422	5475	21517	44664	23110	15376	1204	1208	18977	919	2243	23852	4569	1722	17089	944	1132
353638	490343	175	353638	86:372.0 89:1471.0 90:330.0 99:424.0 100:982.0 102:936.0 103:1185.0 104:489.0 105:126.0 113:112.0 114:163.0 117:343.0 118:121.0 119:147.0 120:4507.0 121:596.0 122:222.0 128:1199.0 130:4477.0 131:1160.0 132:283.0 133:456.0 137:34.0 141:232.0 142:507.0 145:212.0 146:256.0 147:4900.0 148:716.0 149:290.0 150:62.0 154:35.0 158:2137.0 159:370.0 160:407.0 161:58.0 162:52.0 163:285.0 164:90.0 167:70.0 17…				1987	1286	691	1693	306	534	499	1866	719	1210	1402	1008	1482	814	823	837	772	673	1655	875	959	945	1295	378	624	704	932	393	965	557	729	964	642	1811	395	966	2280	1288	768	1919	1503	870
350310	875505	378	350310	85:1239.0 87:2101.0 88:978.0 89:11013.0 90:152.0 94:520.0 96:568.0 98:798.0 99:2012.0 100:4717.0 101:7376.0 102:3754.0 103:51394.0 104:5988.0 105:4181.0 106:199.0 109:1819.0 110:346.0 111:1870.0 112:592.0 113:2742.0 114:1683.0 115:2673.0 116:3140.0 117:17845.0 118:2201.0 119:3009.0 120:292.0 126:254.0 127:1703.0 128:1430.0 129:38492.0 130:6379.0 131:10970.0 132:1205.0 133:18659.0 134:2386.0 135:2…				58	135	156	48	40	54	102	156	61	94	47	29	8	98	31	109	19	65	13	130	106	38	150	36	12	58	101	51	112	69	76	104	55	113	59	89	56	130	31	16	75	94
345139	443290	257	345139	87:185.0 90:106.0 91:587.0 92:195.0 93:858.0 95:168.0 97:483.0 98:837.0 99:510.0 100:840.0 105:272.0 109:46.0 111:760.0 113:637.0 119:303.0 125:176.0 128:254.0 129:272.0 131:844.0 133:2181.0 139:152.0 141:163.0 143:726.0 147:8005.0 148:1188.0 149:1067.0 150:94.0 154:167.0 155:380.0 156:500.0 167:2129.0 168:484.0 169:457.0 171:202.0 175:114.0 181:220.0 182:236.0 184:110.0 185:265.0 199:68.0 205:71…				907	274	311	247	130	215	167	449	204	323	672	269	2647	347	545	685	108	273	318	529	269	373	594	157	175	260	513	404	407	484	411	369	456	1397	101	668	2093	871	189	49	115	350
344754	378344	198	344754	86:291.0 88:254.0 89:922.0 95:148.0 96:243.0 99:1735.0 100:1402.0 102:298.0 110:665.0 112:56.0 115:218.0 123:81.0 124:88.0 126:327.0 127:416.0 134:1205.0 139:83.0 141:158.0 142:155.0 144:248.0 151:99.0 152:168.0 153:197.0 163:82.0 166:89.0 167:58.0 170:4499.0 171:706.0 172:270.0 179:142.0 180:79.0 183:73.0 184:564.0 196:49.0 198:7035.0 199:698.0 200:415.0 210:76.0 213:126.0 214:175.0 224:49.0 228…				1512	1072	903	1636	517	513	880	2050	928	920	1094	1627	593	1084	1016	939	841	543	1029	709	411	1098	524	589	1095	566	971	1211	1429	1134	790	1144	359	1065	805	779	979	1276	752	2266	387	773
342512	390444	228	342512	85:983.0 97:355.0 101:652.0 108:56.0 110:1530.0 113:511.0 115:767.0 116:340.0 118:60.0 126:255.0 127:174.0 129:104.0 130:94.0 131:2031.0 132:272.0 133:339.0 134:391.0 136:734.0 139:105.0 142:340.0 145:224.0 147:2934.0 148:457.0 149:169.0 151:253.0 154:82.0 155:76.0 169:25.0 181:41.0 182:20.0 184:229.0 185:107.0 195:96.0 197:34.0 199:26.0 212:14.0 217:182.0 221:776.0 222:173.0 223:151.0 225:83.0 2…				2770	1845	1687	4050	286	1279	1557	1847	1838	2283	1523	507	1540	834	923	1365	490	1230	858	1481	1455	4189	1943	1169	995	1082	1685	1581	5290	4433	3237	4299	704	2125	1145	920	2117	1431	1337	4313	1291	1029
322432	586936	140	322432	86:261.0 90:351.0 91:562.0 98:226.0 99:155.0 100:295.0 111:400.0 112:294.0 115:183.0 116:112.0 117:176.0 119:160.0 121:43.0 122:46.0 123:57.0 125:194.0 128:554.0 130:238.0 131:1984.0 132:342.0 133:253.0 135:74.0 140:4165.0 141:857.0 142:175.0 144:77.0 146:48.0 153:46.0 154:95.0 164:15.0 168:203.0 170:44.0 171:98.0 173:68.0 175:299.0 182:25.0 183:47.0 185:30.0 188:42.0 201:37.0 203:21.0 213:37.0 2…				1284	517	425	2087	755	217	255	586	284	547	418	478	372	292	254	537	1311	262	185	2347	299	2980	665	313	454	300	234	694	608	394	1923	431	329	656	248	369	791	398	725	309	260	274
241618	586693	131	241618	111:275.0 112:49.0 125:125.0 127:87.0 131:1764.0 132:137.0 149:117.0 185:29.0 195:35.0 234:18.0 251:25.0 285:74.0 317:19.0 346:21.0 388:17.0 451:17.0 458:26.0 484:16.0 489:18.0				1518	1491	1005	946	296	1048	921	1067	992	1161	942	781	1072	676	930	663	659	765	725	908	719	717	872	619	889	688	1341	1298	920	888	2199	907	478	1646	1019	590	1715	552	875	1150	1170	696
228818	757533	174	228818	85:310.0 86:5087.0 87:529.0 88:221.0 89:1197.0 90:139.0 93:38.0 94:56.0 95:37.0 98:48.0 99:93.0 100:2987.0 101:644.0 102:607.0 103:5571.0 104:483.0 105:207.0 111:79.0 113:65.0 114:69.0 115:142.0 116:145.0 117:1970.0 118:175.0 119:171.0 120:73.0 121:35.0 125:40.0 126:43.0 127:47.0 129:649.0 130:478.0 131:581.0 132:177.0 133:1118.0 134:98.0 135:49.0 141:56.0 142:408.0 143:157.0 146:36.0 147:4798.0 …				297	3526	343	504	89	2923	108	264	1775	164	3552	133	618	183	122	1718	230	114	877	203	142	268	341	72	2671	97	135	3520	244	145	178	927	48	199	945	89	582	1704	1472	117	205	1330
224091	621774	256	224091	157:29972.0 256:9457.0 257:2301.0 268:253.0 269:187.0 311:336.0 358:187.0 365:33.0 373:285.0 374:147.0 400:37.0 401:271.0				495	779	264	485	158	185	195	555	226	480	431	267	90	481	88	466	27	159	339	514	343	496	323	221	132	252	127	406	690	203	449	409	252	246	150	387	356	675	487	360	439	179
210272	700671	220	210272	86:9319.0 89:171596.0 90:14667.0 91:17916.0 94:766.0 95:1161.0 97:8463.0 98:3475.0 99:12666.0 100:145403.0 101:75879.0 102:57843.0 104:17992.0 105:27190.0 106:4447.0 107:1338.0 108:758.0 109:1485.0 110:1347.0 111:10858.0 112:3583.0 113:19610.0 115:29860.0 116:43047.0 117:86611.0 118:13704.0 119:22647.0 120:3167.0 121:2178.0 122:659.0 123:598.0 124:1151.0 125:3035.0 126:5764.0 127:13452.0 128:1317…				316	382	163	348	101	459	198	323	75	143	209	154	129	42	120	122	139	191	321	267	194	86	291	117	426	243	105	290	224	252	158	342	89	200	248	196	160	395	154	541	396	67
210233	227850	173	210233	85:11347.0 86:2897.0 87:1201.0 88:4278.0 89:2345.0 91:1295.0 92:536.0 93:620.0 97:628.0 98:948.0 99:2364.0 101:11603.0 103:1437.0 105:1173.0 111:152.0 112:70.0 113:262.0 116:9451.0 117:43751.0 118:4910.0 119:2429.0 121:65.0 122:913.0 123:2144.0 124:316.0 125:259.0 127:150.0 129:10504.0 130:3027.0 131:21349.0 132:10771.0 135:201.0 137:61.0 138:223.0 139:2097.0 140:234.0 141:179.0 142:100.0 143:656…				2600	11275	7100	5160	2024	4056	4142	2754	5136	6961	5601	3487	3711	4240	3073	4792	2701	4341	3527	5571	2870	3371	4434	3213	466	1893	4963	4230	4940	1855	3649	5803	2903	5994	5374	3692	5422	4337	4620	3577	3516	4036
199094	430701	116	199094	85:76.0 86:637.0 87:60.0 88:30.0 89:4172.0 90:448.0 91:343.0 99:48.0 100:2587.0 101:423.0 102:449.0 103:429.0 105:235.0 114:441.0 115:647.0 116:5587.0 117:920.0 118:292.0 119:318.0 120:63.0 126:36.0 128:81.0 131:350.0 132:152.0 133:1819.0 134:57.0 135:215.0 141:14.0 142:561.0 143:121.0 144:2172.0 145:205.0 146:20.0 147:2733.0 148:382.0 149:374.0 158:160.0 163:98.0 167:12.0 168:16.0 174:64.0 190:7…				774	821	584	316	214	382	394	780	596	371	729	457	471	363	374	771	3463	394	391	634	296	528	557	297	4136	458	410	741	345	467	459	679	340	925	389	393	1022	562	456	5914	365	392
191804	344820	158	191804	86:340.0 94:81.0 96:484.0 97:39.0 98:9504.0 99:557.0 100:769.0 102:1237.0 112:6.0 114:3.0 116:147.0 125:2.0 126:15.0 127:11.0 128:60.0 130:234.0 132:98.0 140:8.0 142:63.0 144:35.0 155:9.0 156:15.0 158:5330.0 159:680.0 160:175.0 170:15.0 171:4.0 172:27.0 179:94.0 184:39.0 188:6.0 200:66.0 201:6.0 215:2.0 232:140.0 233:16.0 236:1.0 237:2.0 258:1.0 260:20.0 261:3.0 262:26.0 265:1.0 266:2.0 269:2.0 2…				82416	97199	40364	41814	10983	23098	26940	67113	36057	87389	39268	28229	18654	46130	17013	41481	26029	28477	44041	34432	52216	41576	61644	34356	14884	36808	23825	56792	53322	26289	51251	37630	22798	39547	35873	38520	81245	62858	52270	36680	53976	18872
171002	435752	201	171002	85:814.0 86:291.0 87:981.0 88:319.0 89:3174.0 90:226.0 91:665.0 94:72.0 95:23.0 97:82.0 98:563.0 99:298.0 100:223.0 101:2429.0 102:486.0 103:7999.0 104:2514.0 105:1017.0 110:106.0 111:97.0 112:29.0 113:254.0 114:654.0 115:1239.0 116:926.0 117:14935.0 118:1530.0 119:1075.0 120:145.0 124:40.0 126:532.0 128:396.0 129:1943.0 130:429.0 131:3627.0 132:805.0 133:6175.0 134:1057.0 135:545.0 136:178.0 139…				1327	1343	906	872	120	616	244	464	683	498	821	64	407	617	250	672	357	286	476	625	502	528	966	235	294	371	441	959	925	168	489	411	198	309	384	470	1142	583	967	370	402	249
170841	1103957	129	170841	85:2572.0 86:283.0 87:414.0 88:536.0 89:2525.0 90:287.0 91:35864.0 92:5680.0 93:28532.0 94:4232.0 95:31045.0 96:3068.0 97:10559.0 98:1037.0 99:1417.0 100:301.0 101:2559.0 102:854.0 103:3513.0 104:1787.0 105:30224.0 106:5847.0 107:23719.0 108:4137.0 109:14130.0 110:1454.0 111:3075.0 112:235.0 113:818.0 114:241.0 115:5922.0 116:2418.0 117:10886.0 118:2819.0 119:26312.0 120:9069.0 121:16678.0 122:27…				1021	1991	1352	2008	180	710	897	2013	1151	876	722	959	1550	648	711	1263	1061	648	749	977	852	2480	588	981	1553	977	955	3001	715	3045	841	1372	1622	1374	791	126	1705	2033	1361	312	1170	827
169067	753988	308	169067	86:2233.0 87:4191.0 88:5529.0 89:10839.0 90:2751.0 91:4582.0 92:2239.0 93:3533.0 94:1474.0 95:2658.0 96:325.0 99:4182.0 100:6094.0 101:7673.0 102:5787.0 103:14201.0 104:8324.0 105:6994.0 106:5055.0 107:3779.0 108:1417.0 109:3735.0 110:1483.0 111:755.0 113:776.0 114:2036.0 115:11983.0 116:14683.0 117:12182.0 118:3781.0 119:6358.0 120:4314.0 121:2692.0 122:1508.0 123:1352.0 124:1094.0 126:475.0 127…				806	1202	897	460	146	291	377	717	380	756	283	331	1074	309	432	310	175	690	185	1041	443	274	369	259	242	434	1274	226	407	337	144	527	122	713	337	619	1551	231	369	575	251	194
168764	598688	174	168764	85:2029.0 86:59054.0 88:3077.0 89:6773.0 90:871.0 91:357.0 92:3.0 94:32.0 98:228.0 99:1363.0 100:25913.0 101:7993.0 102:4514.0 103:1758.0 104:638.0 105:150.0 108:28.0 109:95.0 112:85.0 113:1305.0 114:1121.0 115:925.0 116:11755.0 117:6347.0 118:1448.0 119:580.0 120:43.0 121:10.0 122:37.0 123:82.0 127:645.0 128:812.0 129:7297.0 130:13451.0 131:3284.0 132:1898.0 133:2114.0 134:176.0 137:53.0 138:38.…				985	2992	1717	1479	353	1035	425	1106	1607	879	1090	91	837	861	297	1057	749	332	1000	428	789	1354	814	287	661	372	673	1522	1019	304	502	960	304	271	1064	718	1467	1279	1119	222	773	879
160902	623246	202	160902	87:1209.0 88:950.0 89:7842.0 90:5783.0 91:2376.0 92:924.0 94:425.0 96:316.0 98:410.0 99:635.0 101:11093.0 102:5574.0 103:3925.0 104:535.0 105:1374.0 107:190.0 108:90.0 115:2876.0 117:8623.0 118:982.0 121:64.0 127:1114.0 128:32093.0 129:8211.0 130:3860.0 131:3662.0 132:1009.0 133:2751.0 135:498.0 136:193.0 140:448.0 141:393.0 142:2088.0 143:2165.0 144:5306.0 145:3633.0 146:2706.0 147:11786.0 148:2…				477	1092	529	576	225	285	369	636	622	408	428	309	404	886	183	609	436	296	538	549	290	593	591	226	52	148	308	345	865	393	750	667	369	296	354	774	630	519	463	543	379	393
160901	731372	290	160901	85:2088.0 86:3574.0 88:639.0 89:10264.0 90:445.0 91:2315.0 93:1016.0 95:644.0 96:433.0 97:251.0 98:264.0 99:815.0 100:15454.0 101:2380.0 102:2606.0 103:3687.0 104:2661.0 105:2641.0 106:233.0 107:334.0 108:383.0 110:788.0 112:394.0 113:1480.0 114:885.0 115:11760.0 116:12244.0 117:8909.0 118:723.0 119:506.0 121:735.0 123:440.0 124:63.0 125:117.0 126:558.0 128:4709.0 129:4684.0 130:6714.0 131:6006.0…				138	1333	418	775	457	241	371	1204	927	266	454	706	334	1550	59	1269	667	296	820	474	241	1307	1200	316	639	201	243	747	1429	736	1293	636	605	135	530	1275	453	1178	621	982	515	627
160728	986748	179	160728	85:1519.0 86:769.0 87:2761.0 88:1819.0 89:5588.0 90:2912.0 91:8217.0 92:1056.0 93:1440.0 94:403.0 95:2167.0 96:593.0 97:834.0 98:646.0 99:1530.0 100:829.0 101:2013.0 102:2340.0 103:8116.0 104:2784.0 105:43185.0 106:3811.0 107:2630.0 108:376.0 109:1075.0 110:402.0 111:669.0 112:300.0 113:927.0 114:283.0 115:11622.0 116:3232.0 117:9574.0 118:1512.0 119:4541.0 120:687.0 121:2312.0 122:415.0 123:858.…				477	912	508	1033	325	340	539	1321	535	499	559	175	624	970	202	821	485	228	834	615	359	907	985	550	620	362	306	1125	1111	997	928	1340	777	669	458	1024	917	1416	417	1279	495	817
160722	968340	180	160722	85:1393.0 87:859.0 89:2693.0 90:92.0 91:3097.0 92:668.0 93:602.0 94:439.0 95:1160.0 96:524.0 97:432.0 99:916.0 101:1186.0 102:795.0 103:8576.0 104:642.0 105:6919.0 106:508.0 107:955.0 109:504.0 110:273.0 111:198.0 112:392.0 113:802.0 115:5978.0 116:940.0 117:631.0 118:540.0 119:394.0 123:113.0 124:288.0 128:807.0 129:2723.0 130:517.0 131:3536.0 132:782.0 133:2953.0 134:605.0 135:2025.0 137:44.0 1…				247	710	462	286	179	205	471	452	780	69	359	271	477	750	39	365	215	451	298	689	36	509	327	168	15	142	444	289	505	333	532	515	265	299	223	453	432	396	345	571	257	260
146728	528805	284	146728	85:174.0 86:271.0 87:162.0 88:190.0 90:43.0 91:36.0 92:748.0 93:135.0 94:69.0 95:144.0 97:267.0 98:114.0 99:183.0 100:1062.0 101:539.0 102:207.0 103:7783.0 104:780.0 105:318.0 106:162.0 107:70.0 108:64.0 109:148.0 110:140.0 111:303.0 112:103.0 113:101.0 114:64.0 115:181.0 116:115.0 117:217.0 118:38.0 119:419.0 120:496.0 121:95.0 122:38.0 123:124.0 124:96.0 125:98.0 127:74.0 128:103.0 131:716.0 13…				1140	1257	850	784	259	391	455	973	1123	1110	450	526	485	859	336	762	269	521	722	609	462	826	838	302	532	479	607	777	899	602	575	624	265	600	574	526	634	779	443	732	731	556
146337	716652	225	146337	85:502.0 87:199.0 89:284.0 91:2244.0 92:791.0 93:2862.0 94:446.0 95:865.0 96:212.0 99:748.0 101:2369.0 103:1898.0 104:104.0 105:1232.0 106:853.0 107:1688.0 109:479.0 111:250.0 113:269.0 114:112.0 115:1182.0 116:1254.0 117:18299.0 118:1735.0 119:1979.0 121:513.0 122:149.0 124:36.0 127:480.0 129:4497.0 130:1885.0 131:1778.0 132:725.0 133:3681.0 134:3421.0 135:4620.0 136:418.0 137:180.0 139:160.0 14…				417	656	364	331	114	204	338	598	513	528	249	269	401	453	159	391	191	298	138	422	282	251	447	231	194	219	334	316	561	273	389	315	176	409	303	352	616	253	351	361	273	221
146225	755179	306	146225	86:151.0 87:307.0 88:126.0 89:1536.0 90:359.0 91:354.0 92:118.0 93:198.0 95:228.0 96:135.0 97:699.0 100:687.0 101:206.0 102:156.0 103:1491.0 104:592.0 105:478.0 106:170.0 109:112.0 111:208.0 114:227.0 115:968.0 116:1301.0 117:999.0 118:186.0 120:54.0 121:111.0 122:77.0 123:43.0 125:134.0 126:98.0 128:152.0 129:199.0 130:837.0 131:162.0 132:308.0 134:263.0 135:242.0 136:118.0 139:52.0 142:276.0 14…				864	905	484	486	123	181	372	344	437	774	246	286	583	516	357	353	195	410	273	502	335	496	524	276	125	307	758	395	407	211	562	434	178	521	305	373	934	397	416	456	152	178
133001	875608	361	133001	85:1225.0 86:251.0 87:1129.0 88:623.0 89:2893.0 90:445.0 91:352.0 92:90.0 93:81.0 95:306.0 97:996.0 98:144.0 99:1173.0 100:149.0 101:4135.0 102:1341.0 103:36742.0 104:3956.0 105:1969.0 106:136.0 109:2195.0 110:93.0 111:1105.0 112:164.0 113:1224.0 114:206.0 115:1381.0 116:2445.0 117:10909.0 118:1126.0 119:1264.0 120:193.0 121:101.0 123:58.0 124:67.0 125:275.0 127:1233.0 128:289.0 129:28125.0 130:3…				381	641	711	205	207	241	353	524	313	290	159	159	183	475	128	482	29	259	262	619	556	140	683	99	55	307	405	165	374	373	260	546	197	348	161	250	328	476	156	193	431	263
131101	680261	217	131101	85:1062.0 87:1051.0 89:818.0 90:406.0 91:322.0 93:153.0 94:125.0 95:242.0 97:395.0 98:361.0 99:1103.0 100:233.0 101:2033.0 102:420.0 103:6690.0 104:877.0 105:758.0 106:139.0 107:130.0 108:88.0 109:1023.0 110:175.0 111:1965.0 112:284.0 113:721.0 114:150.0 115:1217.0 116:1467.0 117:1780.0 118:92.0 119:1210.0 120:228.0 121:103.0 122:46.0 123:61.0 124:95.0 125:222.0 126:252.0 127:808.0 128:322.0 129:…				563	911	506	386	264	324	475	661	615	639	1402	300	1012	615	256	1153	167	450	649	1234	192	855	2111	249	680	353	385	455	1222	791	574	1449	593	1796	224	497	1788	4223	506	543	265	726
127665	609564	277	127665	85:222.0 90:67.0 91:25.0 94:57.0 99:491.0 103:71.0 104:264.0 105:89.0 106:71.0 110:58.0 112:174.0 113:84.0 116:126.0 117:247.0 118:96.0 119:317.0 120:174.0 124:19.0 130:419.0 131:280.0 132:204.0 133:280.0 134:186.0 141:33.0 144:61.0 145:143.0 146:642.0 149:399.0 158:42.0 159:47.0 160:353.0 161:408.0 162:132.0 163:46.0 170:16.0 172:69.0 174:95.0 175:20.0 183:41.0 185:50.0 188:75.0 189:1471.0 190:2…				750	1636	1366	1589	205	347	290	465	341	1285	570	298	617	907	275	970	791	199	882	191	1479	1741	319	616	292	1257	541	3775	605	450	593	596	322	549	999	540	2558	1792	2804	464	739	542
127277	203157	117	127277	87:336.0 101:419.0 102:220.0 115:251.0 116:128.0 117:17177.0 118:1609.0 119:411.0 129:257.0 131:372.0 133:862.0 134:309.0 147:5514.0 148:532.0 149:471.0 150:39.0 219:86.0 360:20.0				89929	127745	32488	36585	2087	36665	5859	9749	47040	8722	45910	2423	26351	18230	2493	43915	15883	4590	7768	2647	8288	8941	7934	2806	27699	5991	89	47880	4726	4972	3713	27144	2533	4343	31301	56306	23048	39325	37994	3205	4804	34079
125899	933719	204	125899	85:1827.0 86:1017.0 87:1313.0 88:970.0 89:7141.0 90:489.0 91:951.0 92:297.0 93:334.0 95:597.0 96:475.0 97:819.0 98:986.0 99:1233.0 100:1890.0 101:4705.0 102:215.0 105:1101.0 106:176.0 107:166.0 108:153.0 109:632.0 110:42.0 111:769.0 112:426.0 114:5638.0 115:1578.0 116:1188.0 117:4663.0 118:615.0 119:670.0 120:337.0 121:246.0 122:44.0 123:108.0 124:88.0 125:289.0 126:824.0 127:845.0 129:12178.0 13…				10147	31108	12908	8724	2579	3541	6588	10508	7392	9256	6222	79	5776	6201	5149	8896	5345	6540	42	5971	5513	6203	13608	4671	1277	4406	7708	86	28100	5069	13892	6348	4057	6872	5421	6936	10727	8248	6736	62	9451	3626
124965	822008	119	124965	88:2853.0 89:98.0 90:267.0 91:596.0 92:409.0 94:50.0 95:80.0 96:42.0 97:111.0 101:47.0 103:82.0 104:151.0 106:101.0 108:38.0 109:85.0 110:1057.0 117:178.0 118:2034.0 119:5199.0 120:747.0 121:52.0 122:319.0 123:50.0 124:51.0 126:89.0 130:17.0 131:57.0 132:41.0 133:1390.0 134:142.0 139:26.0 143:31.0 147:119.0 148:36.0 149:100.0 154:22.0 159:17.0 165:120.0 167:44.0 168:19.0 180:45.0 208:70.0 210:17.…				363	1148	466	749	66	1173	183	113	939	128	1340	125	866	333	97	1352	499	129	496	137	145	382	163	131	1140	166	125	1753	144	118	42	810	33	158	944	112	1099	884	1021	158	92	724
124485	531051	261	124485	85:1962.0 86:433.0 87:522.0 88:293.0 89:462.0 90:52.0 91:419.0 93:129.0 94:189.0 95:1183.0 96:126.0 98:678.0 99:1712.0 101:2560.0 102:339.0 103:1359.0 104:152.0 105:664.0 106:179.0 107:83.0 111:1313.0 112:755.0 113:866.0 116:1308.0 117:1840.0 118:318.0 119:404.0 120:148.0 121:135.0 122:99.0 123:26.0 127:289.0 129:18770.0 130:2097.0 131:2644.0 132:331.0 133:3105.0 134:520.0 135:311.0 136:37.0 137:…				97	189	45	87	20	21	63	166	81	91	71	35	51	85	45	47	8	61	61	34	55	90	139	74	31	43	77	89	148	39	71	72	71	48	91	106	50	44	133	73	103	62
124454	911230	192	124454	91:600.0 93:82.0 95:155.0 97:92.0 100:255.0 102:158.0 105:261.0 110:49.0 111:44.0 112:32.0 115:321.0 117:266.0 118:120.0 119:221.0 121:105.0 122:40.0 123:49.0 124:22.0 128:223.0 135:249.0 136:27.0 137:20.0 139:43.0 145:32.0 149:397.0 150:88.0 151:748.0 152:123.0 153:29.0 161:424.0 162:94.0 163:223.0 165:210.0 166:76.0 175:121.0 176:66.0 177:1627.0 178:840.0 179:666.0 180:175.0 181:46.0 185:25.0 1…				512	678	512	614	213	505	685	1360	437	593	287	617	470	524	639	533	456	625	448	813	460	577	904	374	20	539	742	886	455	649	522	675	359	922	434	413	1018	835	296	704	507	318
122227	766751	196	122227	85:2160.0 86:678.0 87:1094.0 88:924.0 89:1224.0 90:326.0 91:7952.0 92:1302.0 93:7992.0 94:3332.0 95:2756.0 96:367.0 97:900.0 98:283.0 99:2139.0 101:5156.0 102:812.0 103:2531.0 104:625.0 105:4330.0 106:3608.0 107:5143.0 108:1107.0 109:700.0 110:153.0 111:734.0 112:319.0 113:566.0 114:182.0 115:3259.0 116:7843.0 117:11835.0 118:1933.0 119:5069.0 120:4975.0 121:9112.0 122:1463.0 123:1090.0 124:150.0…				271	332	226	271	84	107	213	297	242	226	131	140	162	108	108	233	129	114	196	257	163	169	209	150	95	115	208	161	259	205	194	213	118	166	138	237	245	234	142	246	172	116
120781	351744	113	120781	85:46622.0 86:2849.0 89:769.0 90:175.0 91:385.0 92:473.0 93:207.0 94:133.0 95:656.0 96:2171.0 97:2248.0 98:1807.0 99:19477.0 100:1021.0 102:485.0 105:459.0 107:281.0 112:1458.0 113:37447.0 114:2743.0 115:914.0 118:14.0 119:404.0 120:59.0 123:192.0 125:193.0 126:1841.0 127:48785.0 128:3694.0 129:374.0 131:254.0 133:1152.0 134:571.0 137:327.0 139:387.0 140:1168.0 146:107.0 147:1103.0 149:430.0 153:…				4556	30498	14479	28538	5143	4360	317	15326	16096	1088	26317	4918	30642	20463	1294	27577	13218	421	14205	6048	4493	28324	22161	334	12133	626	3290	26644	19579	2985	10102	14279	3755	1150	7861	12875	23553	28025	8797	7304	855	16037
119084	841568	378	119084	85:147.0 87:245.0 88:84.0 89:203.0 96:128.0 97:44.0 99:101.0 100:309.0 101:178.0 102:147.0 103:193.0 105:193.0 111:255.0 112:137.0 113:139.0 114:83.0 115:505.0 116:190.0 117:371.0 118:98.0 120:50.0 124:40.0 128:215.0 129:896.0 130:286.0 131:881.0 132:258.0 133:816.0 134:112.0 136:91.0 141:93.0 142:305.0 143:211.0 145:516.0 146:301.0 147:4567.0 148:528.0 149:371.0 150:84.0 151:70.0 152:64.0 153:10…				97	204	188	202	23	86	241	82	171	74	497	67	61	935	96	475	448	45	71	64	171	660	223	19	63	80	123	138	415	43	733	381	48	44	65	181	346	140	277	267	292	81
118060	763084	380	118060	86:69.0 87:245.0 88:91.0 89:400.0 90:101.0 91:492.0 92:115.0 93:90.0 94:64.0 95:22.0 97:35.0 99:99.0 100:923.0 102:178.0 103:419.0 104:62.0 105:253.0 106:97.0 107:73.0 108:52.0 109:55.0 111:35.0 113:77.0 114:47.0 115:617.0 116:256.0 117:466.0 118:137.0 119:362.0 120:33.0 121:114.0 122:25.0 123:51.0 125:37.0 127:118.0 128:165.0 129:85.0 130:132.0 131:686.0 132:196.0 133:1038.0 134:199.0 135:123.0 …				90	37	48	296	22	86	112	981	37	50	182	509	55	256	23	316	191	40	79	100	66	303	190	30	208	67	50	428	570	11	270	514	52	69	45	560	178	100	31	660	103	91
114501	381827	196	114501	86:1924.0 89:386.0 92:446.0 93:1242.0 94:837.0 95:9352.0 96:1191.0 99:470.0 100:8398.0 108:121.0 109:184.0 113:68.0 121:90.0 122:3052.0 123:360.0 124:257.0 125:3107.0 126:445.0 127:431.0 128:129.0 131:266.0 134:64.0 140:104.0 152:419.0 153:95.0 163:27.0 165:25.0 167:58.0 168:73.0 169:252.0 170:27.0 173:60.0 178:34.0 180:452.0 181:188.0 182:90.0 189:42.0 195:163.0 196:50828.0 197:7532.0 198:1812.0…				1972	2913	1748	48	510	1302	1351	1828	2286	1497	1407	1231	718	1972	711	1616	1010	913	1611	961	857	1692	1175	1030	52	813	1449	98	1885	1198	1040	1251	657	1150	1707	905	1215	1972	1531	2281	1873	1233
113728	628225	290	113728	85:289.0 87:282.0 88:104.0 89:2098.0 91:73.0 94:25.0 98:287.0 99:304.0 101:1187.0 103:2871.0 104:147.0 111:54.0 112:133.0 115:289.0 116:216.0 117:2058.0 119:253.0 120:36.0 126:454.0 127:110.0 131:647.0 133:5709.0 134:576.0 135:197.0 140:71.0 142:308.0 146:68.0 147:6916.0 148:1121.0 149:547.0 159:88.0 163:153.0 172:221.0 179:24.0 190:41.0 192:33.0 193:49.0 194:73.0 200:319.0 201:43.0 202:19.0 205:…				290	350	247	199	97	229	185	270	192	416	131	118	157	174	124	253	110	162	173	131	176	233	270	116	147	154	217	330	194	163	202	181	139	251	167	124	386	584	213	169	244	162
113700	502892	140	113700	86:60.0 87:66.0 88:62.0 90:178.0 92:29.0 96:30.0 97:133.0 100:17.0 103:134.0 104:96.0 110:190.0 111:17.0 112:171.0 115:39.0 116:85.0 118:83.0 119:92.0 121:83.0 123:22.0 129:129.0 130:170.0 131:235.0 133:136.0 134:362.0 135:74.0 138:13.0 140:4277.0 141:158.0 142:41.0 144:36.0 145:47.0 148:91.0 150:16.0 154:23.0 155:18.0 160:22.0 162:17.0 164:22.0 171:30.0 173:32.0 175:25.0 177:205.0 179:43.0 184:2…				3828	4531	3118	2397	761	1213	1639	3339	2487	3245	2147	1834	1971	1950	1640	2661	1211	1391	2230	1882	1933	2471	2466	2367	151	1704	2468	2385	3030	2010	1965	1938	1240	3604	2852	2231	3392	2318	1570	2522	2509	1681
112601	1101911	129	112601	85:233.0 89:143.0 90:47.0 91:4296.0 92:478.0 93:3309.0 94:474.0 95:3622.0 96:352.0 97:1168.0 98:100.0 99:147.0 101:250.0 103:361.0 104:97.0 105:3560.0 106:500.0 107:2731.0 108:300.0 109:1571.0 110:83.0 111:316.0 114:52.0 115:624.0 116:193.0 117:997.0 118:274.0 119:2963.0 120:757.0 121:1674.0 122:249.0 123:548.0 124:23.0 125:146.0 126:37.0 127:116.0 128:202.0 129:7401.0 130:889.0 131:1619.0 132:30…				976	1991	1352	1141	854	760	897	197	1151	1046	722	417	1550	648	719	1263	585	648	377	977	257	2480	588	981	895	1057	897	2125	715	3045	841	679	1279	1374	791	930	1705	2033	840	1167	1170	827
110411	504983	217	110411	86:1243.0 87:758.0 88:304.0 89:7179.0 90:672.0 93:100.0 94:129.0 95:122.0 96:949.0 97:247.0 98:337.0 99:707.0 101:4491.0 102:740.0 103:16591.0 104:1403.0 105:9717.0 106:729.0 107:361.0 109:95.0 110:1939.0 111:385.0 112:548.0 113:561.0 114:207.0 115:1066.0 116:2884.0 117:9139.0 118:665.0 119:1101.0 122:57.0 123:40.0 124:50.0 125:16.0 127:199.0 128:476.0 129:703.0 130:308.0 131:2259.0 132:79.0 133:…				4021	5170	2780	2842	714	1320	1886	1995	2218	1842	1502	2174	1757	2449	1580	2429	1238	1824	589	2173	3202	1844	4747	2921	39	2804	1899	74	4162	1501	1699	1496	1612	3562	1781	1174	5023	2427	2302	2981	3135	1413
110370	775159	306	110370	87:164.0 88:103.0 89:553.0 90:89.0 100:84.0 101:169.0 102:125.0 103:288.0 104:53.0 105:86.0 115:698.0 116:467.0 120:88.0 127:101.0 128:172.0 130:556.0 131:216.0 132:280.0 133:517.0 134:169.0 135:69.0 136:22.0 137:58.0 138:98.0 140:18.0 141:143.0 143:194.0 144:71.0 145:36.0 147:4337.0 148:798.0 149:410.0 150:91.0 151:49.0 154:208.0 155:142.0 157:134.0 158:73.0 159:974.0 160:302.0 161:133.0 162:87.…				105	1005	1166	150	74	33	199	62	641	187	1076	51	486	1246	53	568	313	77	196	627	180	690	404	109	252	72	178	179	216	107	639	180	165	110	165	101	425	504	442	132	162	177
110368	685643	292	110368	87:138.0 88:79.0 89:388.0 90:258.0 92:82.0 94:41.0 99:52.0 101:242.0 102:113.0 104:68.0 105:351.0 106:111.0 107:152.0 115:421.0 116:327.0 118:107.0 119:56.0 121:175.0 122:12.0 130:359.0 131:642.0 133:831.0 134:217.0 135:66.0 138:22.0 142:346.0 143:63.0 144:177.0 145:131.0 146:178.0 147:8705.0 148:1391.0 149:1359.0 154:121.0 155:67.0 160:87.0 162:131.0 163:81.0 169:19.0 172:299.0 174:288.0 175:134…				97	429	197	510	170	183	170	906	316	259	304	396	473	388	108	503	258	138	371	919	177	335	325	126	501	128	258	438	629	413	180	692	251	209	124	914	500	414	177	684	147	245
110357	714923	394	110357	85:408.0 86:981.0 87:1294.0 88:1502.0 89:1632.0 90:580.0 91:1099.0 92:142.0 93:603.0 94:193.0 96:145.0 99:1334.0 100:2482.0 101:2856.0 102:2027.0 103:2502.0 104:648.0 105:1954.0 106:350.0 107:267.0 108:163.0 109:409.0 110:116.0 112:89.0 113:411.0 114:382.0 115:3798.0 116:5054.0 119:1641.0 120:329.0 121:492.0 122:46.0 123:127.0 124:146.0 125:146.0 126:35.0 127:443.0 128:695.0 130:2270.0 131:7516.0…				56	934	292	716	280	222	242	1203	401	148	414	560	378	592	70	580	275	129	457	1566	148	301	517	148	593	119	259	367	838	554	358	978	295	150	317	1093	309	484	261	767	152	294
109990	561379	138	109990	85:171.0 90:83.0 91:2140.0 92:449.0 93:273.0 94:269.0 95:312.0 96:681.0 97:136.0 98:59.0 104:1153.0 105:1277.0 106:322.0 108:253.0 109:3123.0 110:507.0 111:5671.0 112:234.0 113:202.0 118:50.0 121:31.0 122:114.0 123:559.0 124:4196.0 125:587.0 126:185.0 136:1106.0 137:721.0 138:7728.0 139:435.0 140:215.0 150:47.0 151:138.0 152:2488.0 153:137.0 199:1296.0 200:89.0 201:59.0				245	5487	957	2083	21	3398	31	139	3059	37	3773	41	4630	995	18	4916	1344	36	3530	130	58	1083	191	42	38	28	64	4490	45	15	176	2209	62	87	2791	77	3877	3502	3302	141	49	2598
108950	876994	204	108950	85:214.0 87:142.0 88:147.0 89:589.0 90:52.0 91:181.0 92:102.0 93:58.0 94:143.0 95:164.0 96:203.0 97:217.0 98:172.0 99:271.0 100:224.0 101:704.0 102:260.0 103:2184.0 104:278.0 106:88.0 107:26.0 108:122.0 109:180.0 110:60.0 111:128.0 112:301.0 113:176.0 114:44.0 115:293.0 116:433.0 117:1397.0 118:194.0 119:274.0 120:126.0 121:62.0 122:91.0 123:60.0 124:178.0 125:17.0 126:118.0 127:255.0 128:212.0 1…				1131	1601	2007	95	324	643	767	831	787	834	426	52	466	999	275	946	354	778	542	1684	1357	458	1746	208	87	768	691	96	995	844	700	1145	433	672	327	667	848	233	325	20	904	576
108834	592869	138	108834	85:2232.0 89:153.0 90:237.0 91:3762.0 92:915.0 93:1050.0 94:657.0 95:854.0 96:1523.0 97:797.0 98:222.0 99:468.0 104:3134.0 105:3702.0 106:655.0 107:97.0 108:297.0 109:2855.0 110:934.0 111:15427.0 112:1251.0 113:1126.0 122:870.0 123:1437.0 124:7196.0 125:1568.0 126:555.0 127:315.0 128:88.0 134:74.0 138:14492.0 139:1205.0 140:818.0 141:282.0 151:389.0 152:3612.0 153:699.0 154:344.0 155:482.0 156:78…				172	443	255	70	31	628	87	220	479	180	949	47	108	129	27	1011	15	74	706	91	81	320	210	105	722	45	116	1029	164	63	127	148	97	128	506	154	778	978	670	99	124	668
108825	762249	110	108825	85:5128.0 86:1842.0 87:6260.0 88:845.0 89:569.0 90:789.0 91:2887.0 92:12955.0 93:9529.0 94:8827.0 95:2731.0 96:2538.0 97:3541.0 98:1619.0 99:534.0 100:678.0 101:430.0 102:392.0 103:402.0 104:5690.0 105:5445.0 106:18646.0 107:4045.0 108:1583.0 109:1883.0 110:24162.0 111:4122.0 112:1270.0 113:568.0 114:566.0 115:278.0 116:311.0 118:1048.0 119:2101.0 120:1983.0 121:5104.0 122:2165.0 123:1852.0 124:2…				254	1518	480	385	14	1109	22	115	1731	114	1831	62	661	251	34	1629	256	94	682	100	115	466	234	79	856	91	176	1180	95	14	70	441	56	84	1034	53	891	2027	1989	128	89	1001
105214	766491	290	105214	93:48.0 102:71.0 119:55.0 130:67.0 131:152.0 142:42.0 144:60.0 145:151.0 148:295.0 156:215.0 158:57.0 159:42.0 160:38.0 170:32.0 172:69.0 173:25.0 174:53.0 182:21.0 184:60.0 186:60.0 188:45.0 200:76.0 202:1109.0 203:240.0 205:101.0 214:31.0 216:233.0 217:59.0 246:15.0 251:22.0 256:14.0 260:16.0 262:21.0 265:19.0 274:89.0 275:48.0 276:87.0 288:87.0 289:108.0 290:2926.0 291:1008.0 292:286.0 293:67.…				138	1929	1355	650	177	111	485	166	1355	487	1439	92	517	1823	170	949	650	201	445	950	462	1074	548	234	561	162	428	519	535	187	767	495	313	150	465	370	576	983	979	530	395	320
105124	622058	157	105124	85:155.0 87:144.0 89:418.0 90:86.0 91:1139.0 92:201.0 93:573.0 94:387.0 95:517.0 96:450.0 98:138.0 99:302.0 100:327.0 101:306.0 102:124.0 103:422.0 104:98.0 105:680.0 106:348.0 107:359.0 108:726.0 109:272.0 110:146.0 111:116.0 112:41.0 114:48.0 115:541.0 116:182.0 117:397.0 118:66.0 119:295.0 120:481.0 121:731.0 122:224.0 123:1359.0 124:110.0 125:103.0 126:120.0 127:88.0 128:169.0 130:70.0 131:31…				1365	2720	1036	1862	500	495	648	1849	730	1472	1282	878	327	1660	246	1246	953	425	1222	1914	1567	1694	1169	821	613	747	520	1514	2009	918	1538	1332	768	541	583	1416	1360	1986	1598	1149	1411	701
104396	530817	170	104396	85:133.0 86:98.0 88:55.0 89:201.0 90:39.0 91:638.0 92:55.0 93:393.0 94:476.0 95:1141.0 96:99.0 98:89.0 99:418.0 100:86.0 101:655.0 102:115.0 103:184.0 104:143.0 105:791.0 106:97.0 109:67.0 111:134.0 112:57.0 113:225.0 114:128.0 115:106.0 116:444.0 117:2346.0 118:266.0 119:149.0 120:38.0 121:181.0 122:133.0 123:283.0 124:46.0 125:50.0 129:1980.0 130:329.0 131:167.0 132:205.0 133:382.0 136:122.0 13…				630	948	539	370	108	238	391	617	416	795	272	201	235	495	223	489	33	342	92	265	327	342	548	364	77	176	386	42	649	99	395	368	272	424	376	478	509	448	448	101	356	275
104365	836715	259	104365	85:613.0 86:419.0 87:595.0 88:273.0 89:3908.0 90:363.0 91:235.0 92:54.0 94:157.0 96:123.0 97:2172.0 98:239.0 99:656.0 100:1044.0 101:4583.0 102:1076.0 103:15069.0 104:1351.0 105:2121.0 106:218.0 107:147.0 110:59.0 111:303.0 112:160.0 113:620.0 114:724.0 115:1848.0 116:2255.0 117:3653.0 118:430.0 119:491.0 120:64.0 121:66.0 123:20.0 124:23.0 125:117.0 126:176.0 127:871.0 128:252.0 129:8299.0 130:1…				1587	2033	1706	820	301	616	514	812	611	4690	818	426	363	768	329	1129	544	741	802	1209	514	510	1090	517	884	664	728	753	1172	486	1773	1511	641	776	947	569	920	774	680	1481	1105	540
102248	504726	142	102248	85:219.0 87:169.0 88:306.0 89:1905.0 90:71.0 96:192.0 98:149.0 99:320.0 100:252.0 101:1386.0 102:274.0 103:2841.0 104:372.0 108:71.0 111:117.0 112:78.0 113:64.0 115:250.0 116:841.0 117:1777.0 118:236.0 119:211.0 121:74.0 122:35.0 125:32.0 126:1577.0 127:133.0 128:19.0 129:591.0 130:163.0 131:581.0 132:157.0 133:2277.0 134:65.0 135:282.0 140:86.0 142:4068.0 143:654.0 144:277.0 145:112.0 147:6021.0…				7167	8748	5028	5138	1079	1978	3201	7281	3410	6898	2771	3767	2942	4201	2622	4581	2739	3239	4990	3373	5570	3836	7907	4690	156	5125	3138	3953	7504	2808	5432	2604	2521	6201	3482	4189	9176	4288	4202	4948	6380	2288
100907	620543	89	100907	85:476.0 87:440.0 88:289.0 89:12033.0 90:883.0 91:284.0 94:12.0 95:189.0 96:100.0 98:153.0 99:333.0 100:1236.0 101:1431.0 102:909.0 103:2632.0 104:180.0 105:1138.0 107:156.0 110:65.0 111:285.0 112:88.0 113:720.0 114:486.0 115:473.0 116:892.0 118:225.0 119:1307.0 120:165.0 121:76.0 126:203.0 127:89.0 129:3016.0 130:1517.0 131:1348.0 132:217.0 133:3858.0 134:679.0 136:64.0 141:49.0 143:761.0 145:96…				669	623	439	100	42	179	241	138	612	269	753	117	93	703	268	519	130	366	113	322	466	707	338	233	80	226	263	144	1674	153	446	349	393	519	146	170	415	640	103	183	311	157
100865	626096	160	100865	85:3564.0 86:4754.0 87:3111.0 88:2394.0 89:32930.0 90:2840.0 91:1721.0 92:267.0 93:253.0 94:688.0 95:541.0 96:470.0 97:514.0 98:1177.0 99:3955.0 100:7567.0 101:8238.0 102:5507.0 103:11430.0 104:1275.0 105:14640.0 106:1399.0 107:752.0 108:182.0 109:212.0 110:817.0 111:2183.0 112:1954.0 113:5572.0 114:5716.0 115:6694.0 116:5416.0 117:5136.0 118:1553.0 119:2866.0 120:288.0 121:269.0 122:97.0 123:38.…				4737	7070	2960	973	630	616	1540	1047	3238	2163	5713	405	974	2842	492	3218	1093	700	1549	2333	2137	4118	6128	632	477	1225	665	502	8575	734	2732	777	1211	366	945	1326	2964	2568	846	880	1887	971
97687	729130	117	97687	85:185.0 86:176.0 87:233.0 88:25.0 89:176.0 93:377.0 94:31.0 97:1115.0 98:99.0 99:429.0 100:753.0 101:694.0 106:16.0 107:864.0 109:494.0 110:114.0 111:267.0 112:11.0 113:786.0 114:238.0 115:790.0 116:1458.0 117:13435.0 118:1316.0 119:637.0 120:1.0 123:295.0 124:270.0 125:1021.0 126:79.0 127:151.0 128:25.0 129:3729.0 130:1792.0 131:4717.0 132:599.0 133:304.0 135:611.0 136:48.0 138:49.0 139:2.0 143…				2432	1313	840	726	492	576	998	1298	661	1014	609	874	1804	1532	575	1365	568	424	951	3719	825	1256	1206	758	506	572	706	1367	2147	682	5188	1215	834	1024	624	1816	2120	1389	1351	955	668	796
87877	330723	110	87877	88:1346.0 91:1172.0 92:110.0 94:114.0 96:361.0 97:328.0 101:3432.0 105:482.0 106:56.0 107:368.0 108:258.0 110:12556.0 111:1027.0 112:449.0 115:1599.0 116:8192.0 118:316.0 119:294.0 120:319.0 121:239.0 122:57.0 123:89.0 125:191.0 127:497.0 129:9747.0 130:3571.0 131:2130.0 133:2400.0 134:4597.0 135:513.0 136:2722.0 137:268.0 140:37.0 142:440.0 143:952.0 144:3835.0 145:322.0 149:1942.0 151:303.0 152…				4000	2205	2813	2089	730	189	2094	2966	2036	2659	2673	1324	1895	1586	1397	2533	1111	1852	1552	1859	1780	1280	1227	1429	11284	1746	1792	2828	2329	1160	1489	988	870	3600	1957	1330	468	2432	1570	1909	1961	1287
87822	700035	160	87822	85:206.0 86:482.0 87:460.0 88:409.0 89:4155.0 90:252.0 91:183.0 96:101.0 97:99.0 98:197.0 99:442.0 100:741.0 101:1118.0 102:470.0 103:5831.0 104:407.0 105:2036.0 106:167.0 107:110.0 108:29.0 110:133.0 111:276.0 112:76.0 113:241.0 114:843.0 115:486.0 116:136.0 117:2252.0 118:359.0 119:359.0 120:49.0 124:14.0 127:311.0 128:285.0 129:1612.0 130:552.0 131:605.0 133:2644.0 134:532.0 135:82.0 138:84.0 …				1114	739	719	233	163	241	445	564	535	618	368	169	186	292	73	351	180	300	441	539	446	397	724	206	210	503	310	145	659	524	399	509	203	169	226	288	402	682	318	427	337	218
62463	616197	174	62463	85:1439.0 86:405.0 88:185.0 91:56.0 97:1939.0 99:1362.0 111:61.0 119:111.0 124:785.0 127:186.0 130:36.0 140:312.0 144:938.0 145:21.0 146:65.0 158:221.0 174:3456.0 175:765.0 176:532.0 187:203.0 188:61.0 208:13.0 218:221.0 233:229.0 234:61.0 255:3.0 258:26.0 259:21.0 298:1.0 300:1.0 347:81.0 348:21.0 349:11.0 358:2.0 431:117.0 432:52.0 433:15.0 436:4.0 439:8.0 440:1.0				295	1020	673	504	66	134	46	295	286	163	313	75	356	405	81	104	139	72	312	213	232	425	63	93	41	100	186	609	209	49	164	219	110	154	135	348	961	416	291	81	273	165
41924	277021	155	41924	85:1265.0 86:31.0 88:1064.0 90:615.0 91:286.0 92:15.0 97:46.0 99:1301.0 100:664.0 101:1024.0 102:283.0 105:80.0 107:1897.0 109:247.0 111:2720.0 112:274.0 113:86.0 114:159.0 115:67.0 116:209.0 117:4314.0 119:274.0 121:418.0 123:47.0 124:39.0 125:277.0 126:165.0 127:1356.0 129:3.0 130:635.0 132:265.0 134:2237.0 135:560.0 137:28.0 138:104.0 142:217.0 143:86.0 144:131.0 146:664.0 147:3508.0 149:280.0…				8412	1698	2669	1622	473	1047	1394	978	830	2757	1854	1940	18832	652	4377	1553	3363	2122	4001	946	1913	772	2412	982	1640	1751	5056	2063	1052	823	830	935	1433	17355	437	1870	23783	1638	1179	1779	636	747
33395	600646	292	33395	85:616.0 86:207.0 87:2219.0 88:1163.0 89:5624.0 90:423.0 94:72.0 95:228.0 97:61.0 98:73.0 99:1223.0 101:5928.0 102:6312.0 103:52195.0 104:4321.0 105:2326.0 106:135.0 109:48.0 110:198.0 111:887.0 112:397.0 113:709.0 114:321.0 115:1758.0 116:1769.0 117:29386.0 118:2852.0 119:2684.0 120:66.0 121:105.0 125:323.0 126:95.0 127:321.0 128:195.0 129:11051.0 130:4998.0 131:8262.0 132:1383.0 133:15398.0 134…				1656	1269	643	483	456	281	688	1484	707	836	391	561	379	613	358	130	308	820	614	855	733	633	642	528	427	1078	934	872	776	713	62	1470	366	1029	449	824	1084	2647	686	858	850	614
22735	329248	194	22735	85:76.0 86:120.0 87:451.0 88:2129.0 89:208.0 90:125.0 91:1068.0 92:95.0 93:230.0 94:141.0 95:408.0 96:67.0 97:947.0 98:42.0 100:103.0 101:427.0 102:130.0 103:389.0 104:60.0 105:54.0 106:84.0 107:11.0 108:29.0 109:258.0 110:2439.0 111:59.0 112:21.0 113:149.0 115:29.0 116:691.0 117:1348.0 118:251.0 119:728.0 120:46.0 122:100.0 123:122.0 124:38.0 125:15.0 126:61.0 128:6.0 129:37.0 130:37.0 133:46.0 …				105	3470	782	602	33	474	93	157	3108	64	702	46	75	786	40	1086	542	71	985	30	367	892	97	18	488	74	26	411	101	29	210	906	44	161	1169	77	104	737	1998	44	69	1152
22225	621335	174	22225	86:2479.0 87:78.0 88:256.0 89:24.0 91:90.0 93:35.0 100:1047.0 101:195.0 102:639.0 106:51.0 108:96.0 114:103.0 116:96.0 117:385.0 119:20.0 121:131.0 123:161.0 128:448.0 129:102.0 130:494.0 131:399.0 132:237.0 133:223.0 134:8.0 136:7.0 138:108.0 142:154.0 144:78.0 146:577.0 157:328.0 158:114.0 160:27.0 172:142.0 173:33.0 174:10338.0 175:1855.0 176:1140.0 177:137.0 178:63.0 187:34.0 189:8.0 191:772.…				2481	3142	615	1970	442	578	244	1802	308	1703	983	382	346	956	248	567	756	233	1372	1114	1766	1882	1180	85	346	690	1419	1418	992	438	1520	1280	317	324	372	599	1280	2992	1692	732	1826	223
21706	569745	173	21706	85:3434.0 86:532.0 87:2243.0 88:1569.0 89:3783.0 90:305.0 91:581.0 92:92.0 93:98.0 94:112.0 95:577.0 96:203.0 97:1706.0 98:282.0 99:2579.0 100:353.0 101:19261.0 102:2237.0 103:38543.0 104:3887.0 105:2673.0 106:189.0 107:139.0 108:39.0 109:241.0 110:92.0 111:967.0 112:175.0 113:2833.0 114:417.0 115:5460.0 116:7890.0 117:9936.0 118:1233.0 119:2052.0 120:154.0 121:126.0 122:24.0 124:30.0 125:289.0 1…				264	357	199	248	38	126	163	31	144	308	384	183	178	202	85	281	46	197	79	228	182	267	376	164	148	113	227	108	197	177	200	166	104	286	168	149	298	244	119	216	192	83
21704	983235	204	21704	85:864.0 86:397.0 87:997.0 88:670.0 89:3371.0 90:306.0 91:249.0 92:49.0 93:61.0 94:66.0 95:236.0 96:87.0 97:772.0 98:134.0 99:884.0 100:199.0 101:6971.0 102:1086.0 103:31089.0 104:3200.0 105:1398.0 106:123.0 107:100.0 109:569.0 110:98.0 111:683.0 112:139.0 113:1344.0 114:320.0 115:1483.0 116:3547.0 117:17484.0 118:1832.0 119:1238.0 120:71.0 121:57.0 123:65.0 125:200.0 126:72.0 127:672.0 128:130.0…				318	321	314	174	123	216	312	404	282	249	86	73	154	192	46	191	19	136	270	360	392	145	395	48	58	121	162	221	169	180	155	344	107	168	52	148	264	957	88	52	269	146
18619	476167	112	18619	85:76.0 86:26.0 99:73.0 100:1035.0 101:36.0 106:29.0 110:177.0 112:1450.0 113:72.0 114:61.0 115:769.0 117:52.0 127:74.0 128:437.0 130:84.0 146:37.0 158:12.0 214:16.0 243:253.0 349:41.0 442:17.0 455:15.0 458:11.0				2004	5803	2807	3966	1146	513	2431	4281	3220	4176	1428	1950	3246	1036	1483	3878	694	2468	3081	2987	2131	1310	4033	1888	1412	1580	2433	2578	3977	2446	3569	2545	1913	2854	1947	3261	3869	3599	1411	3246	1307	2075
18270	1100025	204	18270	86:5.0 89:17.0 95:42.0 101:110.0 103:998.0 105:6.0 111:24.0 115:95.0 116:50.0 117:1113.0 118:52.0 119:24.0 129:1416.0 130:251.0 131:193.0 133:40.0 141:11.0 143:277.0 144:47.0 145:27.0 147:1320.0 148:133.0 149:125.0 154:9.0 155:173.0 157:207.0 159:23.0 163:28.0 169:146.0 171:21.0 173:10.0 182:2.0 183:67.0 187:19.0 189:117.0 191:318.0 192:3.0 197:41.0 204:1943.0 205:575.0 206:131.0 207:90.0 208:67.…				490	1072	350	203	79	124	183	254	269	241	980	140	205	371	166	429	228	99	401	642	102	404	486	113	253	141	151	445	1138	240	672	377	224	225	123	237	607	708	189	164	202	244
18263	501597	174	18263	86:760.0 91:8.0 100:388.0 114:3.0 116:25.0 130:34.0 133:59.0 147:41.0 148:7.0 163:8.0 174:3093.0 175:548.0 176:171.0 245:25.0 248:51.0 270:24.0 275:21.0				1600	1925	1168	1153	321	526	860	1323	1199	2041	781	163	495	1418	390	1072	90	686	1212	997	1153	1112	1708	890	107	732	1016	865	1462	655	1106	753	424	963	947	991	1212	1016	1158	198	1187	545
18252	767729	204	18252	89:262.0 90:16.0 94:6.0 99:18.0 101:102.0 102:18.0 103:1173.0 104:58.0 109:39.0 110:26.0 111:29.0 113:43.0 115:38.0 116:86.0 117:706.0 118:24.0 119:53.0 122:4.0 129:714.0 130:215.0 131:3409.0 132:409.0 133:520.0 135:2.0 141:8.0 142:49.0 143:189.0 144:7.0 145:859.0 146:83.0 147:1820.0 148:315.0 149:160.0 154:5.0 159:27.0 163:34.0 165:26.0 169:120.0 171:38.0 172:5.0 174:12.0 175:18.0 181:16.0 182:4…				1084	1683	1038	801	364	416	603	1592	702	1245	647	444	602	855	521	661	452	654	688	1193	519	651	905	399	77	574	1171	720	850	484	942	870	373	697	974	1005	1239	618	800	812	645	438
18044	502148	174	18044	85:257.0 86:2357.0 87:1.0 88:121.0 95:6.0 100:911.0 102:113.0 108:11.0 109:299.0 110:426.0 111:2883.0 112:57.0 113:280.0 114:414.0 115:119.0 116:132.0 123:22.0 126:112.0 128:955.0 130:805.0 134:192.0 138:3095.0 139:75.0 140:154.0 141:143.0 142:555.0 143:765.0 144:134.0 147:279.0 149:300.0 153:54.0 168:7.0 169:243.0 171:511.0 172:286.0 174:7043.0 175:1077.0 176:392.0 181:11.0 184:511.0 185:289.0 1…				1600	2247	1168	1038	321	526	860	1323	1049	2041	387	163	495	1278	448	1072	479	686	970	997	1004	1112	1708	890	107	892	1016	865	1296	655	1106	879	602	963	947	991	1212	1204	1359	198	1187	545
17651	535097	275	17651	85:176.0 86:1.0 87:422.0 88:31.0 94:38.0 96:264.0 98:19.0 99:27.0 100:40.0 102:802.0 103:342.0 106:7.0 107:3.0 109:173.0 110:175.0 111:13.0 114:2.0 115:99.0 119:322.0 123:97.0 124:37.0 126:1.0 127:172.0 129:797.0 130:342.0 133:480.0 134:191.0 144:9.0 145:27.0 152:1.0 157:32.0 159:29.0 161:82.0 162:33.0 163:62.0 171:1.0 175:124.0 176:27.0 177:181.0 178:14.0 179:153.0 182:4.0 183:26.0 184:27.0 189:…				1529	2095	1573	1256	353	1089	846	1203	1362	1296	1490	625	1107	681	637	1423	720	833	836	678	910	1229	1353	637	1009	684	1071	1651	1172	667	773	1204	634	748	1029	985	1467	1494	1325	896	801	910
17424	288514	85	17424	85:273962.0 86:11439.0 87:1255.0 88:2566.0 89:606.0 90:522.0 92:668.0 93:6122.0 94:1798.0 95:703.0 96:2179.0 97:4356.0 98:3705.0 99:3479.0 100:23921.0 101:3369.0 102:2232.0 103:14430.0 104:1304.0 105:514.0 106:128.0 107:32.0 108:3295.0 109:564.0 110:11432.0 111:1831.0 112:8825.0 113:1374.0 114:1910.0 115:221.0 116:1854.0 117:1080.0 118:95.0 120:12.0 122:52.0 123:19.0 124:510.0 125:201.0 126:906.0…				5735	4980	3940	2900	1064	2779	8297	4289	13309	3708	3176	520	2054	3695	2080	2685	556	4396	1850	240	2595	2870	2886	2139	857	2512	3211	3560	3625	3182	2126	2908	1813	3094	2567	2231	3452	2656	3073	894	3021	1927
16972	611435	237	16972	85:258.0 86:1098.0 88:264.0 89:885.0 92:1140.0 93:160.0 95:627.0 97:287.0 98:271.0 99:120.0 100:5400.0 101:1044.0 102:705.0 103:1688.0 104:46.0 106:454.0 108:117.0 109:65.0 112:455.0 113:28.0 114:246.0 115:90.0 116:90.0 120:1659.0 121:141.0 123:429.0 124:62.0 128:346.0 129:849.0 130:381.0 132:24.0 133:1598.0 134:523.0 138:65.0 140:949.0 141:785.0 142:1158.0 143:520.0 144:418.0 145:348.0 147:9927.…				720	993	632	543	198	264	226	781	617	678	266	326	345	599	284	529	281	355	597	534	419	542	407	533	59	386	511	586	667	480	437	470	276	573	478	474	537	576	416	633	512	436
16817	758926	174	16817	85:212.0 86:4250.0 89:291.0 91:289.0 92:6.0 93:99.0 95:6.0 100:3031.0 101:620.0 102:575.0 103:6463.0 104:482.0 105:780.0 106:3.0 107:154.0 113:207.0 114:64.0 115:1.0 116:3.0 117:175.0 121:68.0 123:1.0 129:696.0 130:35.0 131:142.0 133:512.0 134:4.0 141:184.0 142:139.0 143:226.0 144:172.0 147:4669.0 148:149.0 152:27.0 153:57.0 154:10.0 156:326.0 157:213.0 158:46.0 161:135.0 165:56.0 166:4.0 168:68.…				297	3142	343	504	89	3299	108	264	1961	165	3209	133	533	183	122	1521	230	114	795	203	160	268	341	72	2671	97	135	3811	244	145	178	825	48	199	1072	89	582	1531	1305	102	205	1213
16747	742150	319	16747	89:1131.0 90:36.0 100:226.0 101:230.0 103:6902.0 104:367.0 110:93.0 113:101.0 114:124.0 117:2265.0 118:7.0 127:16.0 129:2616.0 130:358.0 131:443.0 133:961.0 143:163.0 144:13.0 147:4944.0 148:730.0 149:198.0 157:2547.0 158:291.0 159:94.0 160:22.0 161:34.0 169:19.0 172:769.0 173:333.0 174:29.0 177:80.0 184:5.0 187:17.0 188:83.0 189:646.0 190:167.0 191:216.0 192:35.0 201:128.0 202:49.0 203:104.0 204…				615	594	599	304	120	181	314	602	393	494	345	7	269	114	167	445	44	355	371	714	340	332	681	191	254	273	387	283	604	171	281	443	156	296	237	432	646	493	334	50	362	166
16675	768610	217	16675	85:766.0 86:613.0 87:721.0 88:901.0 89:5326.0 90:410.0 91:381.0 92:60.0 93:103.0 94:210.0 95:210.0 96:402.0 97:743.0 98:547.0 99:4263.0 100:1349.0 101:2713.0 102:863.0 103:12473.0 104:1081.0 105:589.0 106:68.0 108:263.0 109:46.0 110:166.0 111:618.0 112:446.0 113:662.0 114:512.0 115:955.0 116:1848.0 117:11632.0 118:1122.0 119:917.0 120:81.0 121:21.0 122:22.0 123:12.0 124:29.0 125:207.0 126:338.0 1…				452	695	314	158	80	166	267	439	284	454	273	175	257	320	188	304	90	295	255	512	244	222	327	164	39	192	433	220	319	209	371	326	160	255	205	321	478	295	253	286	228	159
7543	612226	231	7543	85:4.0 86:51.0 87:79.0 88:97.0 89:876.0 94:34.0 98:44.0 99:40.0 100:124.0 101:340.0 102:72.0 103:588.0 104:50.0 105:206.0 110:12.0 113:35.0 114:86.0 115:106.0 116:441.0 117:1097.0 118:110.0 119:72.0 121:15.0 128:65.0 129:250.0 130:90.0 131:125.0 133:785.0 134:178.0 135:92.0 141:73.0 142:108.0 143:47.0 147:2679.0 148:438.0 149:362.0 150:26.0 157:81.0 158:237.0 159:10.0 160:675.0 161:100.0 163:189.…				606	340	400	205	204	173	316	593	283	380	256	125	119	320	53	318	93	400	303	623	444	286	728	184	189	342	122	89	624	435	415	195	312	143	138	293	237	600	206	261	210	225
7403	557561	331	7403	85:84.0 86:536.0 87:21.0 88:100.0 89:3.0 90:72.0 93:12.0 98:314.0 99:182.0 100:2278.0 102:291.0 103:329.0 105:240.0 106:47.0 113:39.0 114:4.0 115:294.0 116:14.0 117:132.0 118:93.0 120:17.0 122:41.0 123:2.0 129:37.0 131:1282.0 132:304.0 133:751.0 134:201.0 136:95.0 137:35.0 140:10.0 142:81.0 143:24.0 144:1.0 145:9.0 147:3574.0 148:811.0 149:141.0 150:41.0 153:82.0 154:75.0 155:38.0 156:6.0 157:13.…				155	348	226	218	55	73	80	473	146	306	87	52	57	173	47	95	107	55	170	96	212	145	278	139	101	103	101	304	131	64	137	207	46	227	79	187	391	306	152	200	121	83
4850	614523	333	4850	86:112.0 94:1.0 100:587.0 102:780.0 108:1.0 109:9.0 110:2.0 115:38.0 117:8504.0 118:656.0 119:16.0 121:1.0 122:11.0 125:35.0 130:230.0 131:488.0 132:59.0 140:102.0 141:141.0 143:1195.0 147:2615.0 148:600.0 149:297.0 155:124.0 156:258.0 171:163.0 172:102.0 175:51.0 179:8.0 180:18.0 181:5.0 183:83.0 185:19.0 189:649.0 190:43.0 195:2.0 201:67.0 203:67.0 204:77.0 209:6.0 211:132.0 212:6.0 213:31.0 21…				185	104	57	66	54	109	114	176	71	74	88	70	74	80	43	79	47	90	86	186	158	71	115	56	16	104	132	77	337	83	72	32	49	143	26	140	227	106	35	111	110	28
4219	846127	98	4219	86:124.0 88:79.0 89:641.0 90:58.0 95:36.0 97:69.0 98:4073.0 99:206.0 100:109.0 101:154.0 102:149.0 103:2060.0 104:147.0 105:72.0 113:77.0 114:75.0 115:94.0 117:1047.0 119:57.0 122:16.0 128:117.0 129:580.0 130:93.0 131:257.0 133:562.0 134:79.0 141:17.0 143:67.0 144:205.0 147:3382.0 148:559.0 149:283.0 154:19.0 156:203.0 157:147.0 160:44.0 163:55.0 169:14.0 170:241.0 171:66.0 172:85.0 175:52.0 177:…				628	402	334	267	79	380	159	556	328	70	330	79	79	247	66	387	124	169	355	446	234	119	221	159	233	263	122	866	291	204	287	592	192	263	164	175	408	405	344	104	269	169
3858	572699	130	3858	85:1.0 86:86.0 88:42.0 89:201.0 90:34.0 91:144.0 97:70.0 98:70.0 99:51.0 100:208.0 101:95.0 103:203.0 104:2.0 105:2.0 106:43.0 109:3.0 110:3133.0 111:150.0 112:83.0 113:19.0 114:66.0 117:2145.0 118:188.0 119:35.0 122:68.0 124:59.0 126:36.0 127:27.0 128:126.0 129:239.0 130:3276.0 131:456.0 132:391.0 133:10.0 134:253.0 135:77.0 138:15.0 140:28.0 141:21.0 142:1.0 143:62.0 146:60.0 147:1429.0 148:7.0…				3726	818	2326	1457	609	1619	1581	2026	1735	2346	1950	1051	1382	1202	887	2132	228	1185	1293	1202	1410	1866	2574	1210	126	1522	1741	1588	2595	1222	1647	1571	909	2056	1142	1336	2214	1809	1537	223	1885	1003
3248	958431	204	3248	86:122.0 88:26.0 89:470.0 90:79.0 91:21.0 99:66.0 100:69.0 101:156.0 102:52.0 103:1982.0 104:198.0 111:142.0 112:23.0 113:138.0 114:2.0 115:8.0 116:163.0 117:465.0 118:20.0 122:4.0 128:46.0 129:1380.0 130:117.0 131:347.0 133:539.0 141:20.0 142:38.0 143:552.0 144:125.0 147:889.0 148:18.0 149:101.0 156:46.0 157:92.0 158:37.0 159:35.0 160:292.0 162:6.0 163:3.0 165:66.0 168:33.0 169:906.0 170:85.0 17…				63958	2829	192	1264	417	699	1042	1979	889	1129	1039	580	791	1009	666	1645	885	1065	1082	1281	881	899	2266	607	58294	584	1266	962	1725	815	1906	39047	771	882	895	1071	1900	121634	921	4214	1235	624
3122	654564	205	3122	88:42.0 89:878.0 90:72.0 92:33.0 95:32.0 98:42.0 100:124.0 101:638.0 103:854.0 104:34.0 105:326.0 106:118.0 114:167.0 115:232.0 116:157.0 117:1442.0 118:149.0 119:163.0 120:29.0 127:75.0 129:950.0 130:309.0 131:342.0 133:922.0 134:179.0 135:121.0 136:66.0 137:34.0 141:25.0 142:101.0 143:240.0 144:49.0 145:109.0 147:3705.0 148:221.0 149:381.0 150:95.0 154:25.0 157:315.0 158:130.0 159:63.0 160:442.…				11310	6998	6904	6048	3786	4592	5546	13523	7002	5660	6659	4241	6073	7720	2314	1447	3342	4475	8903	13655	3862	8392	9846	2605	7909	6841	5604	7770	8340	9135	6272	12088	6007	6244	4147	5533	9980	15504	3378	244129	5401	5361
3029	605198	223	3029	85:1116.0 86:185.0 87:101.0 88:159.0 89:276.0 91:1571.0 92:139.0 93:1385.0 94:86.0 95:916.0 96:6.0 97:258.0 98:12.0 99:117.0 101:478.0 102:166.0 103:1545.0 104:182.0 105:989.0 106:71.0 107:1562.0 108:87.0 109:906.0 110:49.0 111:464.0 113:4.0 115:150.0 116:128.0 117:7251.0 118:815.0 119:900.0 120:26.0 121:668.0 122:46.0 123:952.0 124:18.0 125:149.0 126:173.0 128:337.0 130:165.0 131:590.0 132:5.0 1…				557	789	453	348	168	321	394	680	537	326	465	271	403	239	197	374	301	252	266	297	387	447	227	214	241	398	404	429	462	357	153	384	281	245	375	369	535	519	407	422	451	337
2075	297085	174	2075	85:377.0 86:5133.0 87:581.0 89:355.0 94:69.0 96:78.0 99:94.0 100:2602.0 101:720.0 102:248.0 103:321.0 111:175.0 113:174.0 114:219.0 117:233.0 120:25.0 126:45.0 129:136.0 130:697.0 131:228.0 139:23.0 140:53.0 142:1287.0 143:179.0 144:190.0 156:43.0 158:165.0 159:77.0 160:68.0 161:25.0 170:35.0 172:65.0 173:32.0 174:5694.0 175:985.0 176:425.0 179:34.0 185:21.0 202:24.0 216:575.0 217:117.0 218:74.0 …				2348	1222	2211	1063	458	738	1286	1774	994	1641	2558	701	619	2057	656	2144	873	1201	1211	1240	1062	1466	1224	577	870	1002	1099	1475	1187	1194	1002	1222	706	1734	1072	787	1326	1854	1347	972	873	827
1981	422675	103	1981	87:36.0 94:11.0 99:55.0 101:101.0 102:156.0 103:8936.0 104:810.0 105:257.0 107:9.0 110:127.0 111:11.0 112:49.0 113:29.0 114:67.0 118:68.0 119:49.0 122:8.0 123:22.0 127:6.0 128:8.0 129:1123.0 130:142.0 131:348.0 132:5.0 133:377.0 136:4.0 144:2.0 147:2152.0 148:60.0 149:259.0 150:38.0 151:3.0 156:62.0 161:22.0 162:14.0 175:54.0 176:30.0 177:139.0 182:4.0 183:60.0 184:5.0 185:4.0 186:51.0 187:20.0 1…				1531	1952	1037	1074	343	633	860	1380	983	1877	593	707	712	767	627	878	199	764	662	936	961	393	1094	809	3791	850	1008	962	1028	926	807	869	373	1050	734	975	1272	1371	736	1063	752	560
1832	375083	174	1832	85:272.0 86:976.0 87:12.0 95:5.0 100:435.0 109:15.0 110:91.0 111:103.0 114:526.0 123:6.0 127:61.0 128:63.0 130:176.0 133:232.0 134:311.0 135:436.0 137:11.0 140:60.0 144:11.0 146:73.0 147:317.0 149:63.0 172:47.0 174:3298.0 175:559.0 176:113.0 180:88.0 184:96.0 188:128.0 190:40.0 193:41.0 194:4.0 199:58.0 240:6.0 241:12.0 246:3.0 248:6.0 251:4.0 254:10.0 258:20.0 261:21.0 264:4.0 267:1.0 283:233.0 …				697	801	677	437	119	170	259	310	754	528	608	148	354	695	175	727	323	236	491	353	396	943	763	182	452	392	337	691	539	192	603	426	337	146	402	250	877	781	529	45593	644	368
1806	642597	174	1806	85:149.0 86:1782.0 87:263.0 88:23.0 98:353.0 99:83.0 100:1060.0 101:148.0 102:122.0 103:125.0 107:205.0 110:138.0 114:58.0 116:18.0 118:7.0 122:10.0 124:22.0 125:10.0 126:31.0 129:46.0 130:210.0 131:15.0 132:17.0 134:52.0 135:31.0 136:28.0 140:5.0 142:116.0 143:1.0 144:48.0 156:18.0 157:35.0 158:68.0 170:21.0 171:12.0 172:60.0 173:11.0 174:4361.0 175:726.0 176:396.0 177:10.0 184:74.0 187:42.0 188…				2172	1269	993	1043	225	192	489	747	655	1008	613	1938	490	471	269	504	1341	536	861	967	785	590	1076	504	953	519	756	837	523	427	594	1573	385	393	484	472	1072	2619	710	3534	608	256
1799	690729	174	1799	85:164.0 86:2486.0 87:228.0 88:171.0 91:79.0 92:9.0 93:89.0 94:34.0 95:35.0 98:127.0 99:17.0 100:1656.0 101:196.0 102:580.0 103:1802.0 104:170.0 105:18.0 109:19.0 110:18.0 111:41.0 112:49.0 113:64.0 114:108.0 115:156.0 116:221.0 117:1364.0 118:152.0 119:9.0 124:70.0 127:196.0 128:170.0 129:499.0 130:595.0 131:597.0 132:119.0 133:382.0 140:43.0 142:490.0 143:226.0 144:429.0 145:103.0 146:119.0 147…				387	764	241	407	112	200	233	554	286	334	501	109	191	362	113	447	228	147	390	344	271	415	343	263	163	308	180	432	368	284	414	389	223	205	254	268	596	636	403	340	381	223
1719	575547	159	1719	85:44.0 86:106.0 89:434.0 91:72.0 94:50.0 97:10.0 99:213.0 100:243.0 101:165.0 102:1.0 103:3458.0 104:209.0 105:148.0 106:30.0 108:11.0 109:156.0 110:242.0 113:93.0 115:30.0 116:49.0 117:1329.0 118:241.0 120:38.0 123:26.0 125:1.0 126:31.0 128:105.0 129:708.0 130:126.0 131:495.0 132:124.0 133:271.0 134:309.0 138:21.0 140:38.0 141:178.0 142:14.0 143:82.0 145:3.0 147:2054.0 148:97.0 151:26.0 154:37.…				185	5217	94	398	28	1254	80	162	1653	161	4614	31	446	198	69	2102	68	58	574	78	77	113	94	55	768	36	62	2646	46	17	69	388	20	46	596	102	421	864	1495	99	140	665
1704	505341	223	1704	85:698.0 86:242.0 89:124.0 91:1848.0 92:177.0 93:1276.0 94:67.0 95:381.0 97:527.0 98:76.0 99:130.0 100:77.0 101:280.0 103:1026.0 104:52.0 105:1859.0 106:69.0 107:989.0 109:695.0 110:242.0 111:90.0 112:36.0 113:121.0 114:24.0 115:803.0 116:104.0 117:8561.0 118:921.0 119:1118.0 121:401.0 122:41.0 123:1164.0 124:161.0 125:789.0 127:97.0 128:110.0 130:619.0 131:1895.0 132:82.0 133:3913.0 134:621.0 13…				527	3305	3190	1195	466	1687	3223	5199	2389	877	1506	761	1654	687	532	2695	13	824	2626	2556	1397	2121	3029	2927	1608	2055	508	2395	681	1990	2210	1250	360	1315	1039	1144	2629	1157	1334	1225	1425	1109
1684	743774	262	1684	85:4327.0 86:2186.0 87:3461.0 88:2118.0 89:32761.0 90:2625.0 91:1533.0 92:170.0 93:407.0 94:368.0 95:624.0 96:729.0 97:2507.0 98:1747.0 99:1982.0 100:6529.0 101:7703.0 102:2830.0 103:88682.0 104:8750.0 105:10214.0 106:883.0 107:193.0 108:349.0 109:388.0 110:1104.0 111:1111.0 112:417.0 113:2639.0 114:28715.0 115:5538.0 116:5143.0 117:46121.0 118:4935.0 119:5857.0 120:563.0 121:271.0 122:71.0 123:1…				146	141	187	101	34	98	84	231	42	105	139	94	120	141	50	104	77	71	129	110	94	44	124	49	29	72	95	189	91	116	67	129	94	85	44	127	70	171	83	76	100	76
657	227730	173	657	87:417.0 88:1864.0 89:109.0 99:135.0 100:41.0 101:551.0 103:1932.0 105:276.0 111:31.0 113:33.0 115:442.0 116:875.0 117:3523.0 129:942.0 131:2798.0 132:1334.0 133:3612.0 136:163.0 143:5278.0 144:752.0 145:830.0 147:27963.0 148:4490.0 149:3045.0 150:198.0 154:19.0 158:607.0 161:678.0 163:17.0 173:2865.0 174:305.0 177:2192.0 178:399.0 201:8.0 203:14.0 205:915.0 207:67.0 223:25.0 231:19.0 236:20.0 27…				9569	11275	7100	5262	2040	4206	4358	6612	3419	6961	5601	3487	3711	4240	3140	5314	2701	4341	3639	5571	2926	5166	4434	3530	2220	5243	4963	5396	4940	3435	3748	5999	2903	5966	5374	3692	5422	4337	4620	3513	3375	4036
168	878989	122	168	85:766.0 91:896.0 92:145.0 93:1368.0 94:1730.0 95:1772.0 96:3618.0 97:6361.0 98:1759.0 99:131.0 103:55.0 104:23.0 105:404.0 106:247.0 107:712.0 108:1348.0 109:747.0 110:2205.0 111:2234.0 112:1302.0 114:49.0 119:229.0 120:222.0 121:306.0 122:5497.0 123:1445.0 124:1560.0 125:862.0 126:347.0 128:42.0 129:33.0 130:36.0 132:25.0 133:231.0 134:281.0 135:236.0 136:4013.0 137:1139.0 138:966.0 139:309.0 1…				757	337	376	256	107	260	292	511	274	283	225	260	171	469	258	392	224	199	276	810	450	1251	395	198	56	262	275	259	374	3708	1593	199	170	442	194	260	334	205	296	39	214	167
[truncated: 64 more columns]

## Sheet: sample analysis
Analysis
MiniX:	781660
Client Name:	Matthew Klein
Matrix:	Cattle Feces
Sample Number:	96
Method:	Primary Metabolomics
Exraction Notes:
Parameters:
Instrument:	GCTOF - D
Resuspension Volume:	100 uL
Injection Volume:	0.5 uL
Start Date:	2024-02-28
Comments:
Data Processing:
Data Technician:	ZAH
Comments:	Study normalized by the average mtic of the samples
Comments:	Targeted portion done using Peak Areas on Mass hunter and normalized to injection amount.
Data Processing mx:	810589
